# Supplementary material for: Mass measurements during lymphocytic leukemia cell polyploidization decouple cell cycle- and cell size-dependent growth
Source: Proc Natl Acad Sci U S A. 2020 Jun 24;117(27):15659–65. doi: 10.1073/pnas.1922197117 (PMC7355023; doi:10.1073/pnas.1922197117)
Supplement: Supplementary File [file pnas.1922197117.sd01.xlsx]

## Sheet: Readme
This excel file contains datasets used to analyze cell size and cell cycle dependent growth in the manuscript by Mu, Kang, et al.
The first data sheet contains information regarding the timing of cell cycle transitions in the control L1210 FUCCI cells analyzed using small-channel SMR.
The rest of the data sheets contain time (from the start of the trace, not from the start of the drug treatment) and buoyant mass measurement data. Each sheet contains all the data for that specific experiment type.

## Sheet: Control cell cycle timings
	Exp#1, 051819J			Exp#2, 062319J			Exp#3, 062417J			Exp#4, 070219J-1			Exp#5, 070219J-2			Exp#6, 080519J			Exp#7, 051719T			Exp#8, 070619T			Exp#9, 082219T
Cell #	G1/S time (h)	G2/M time (h)	M/A time (h)	G1/S time (h)	G2/M time (h)	M/A time (h)	G1/S time (h)	G2/M time (h)	M/A time (h)	G1/S time (h)	G2/M time (h)	M/A time (h)	G1/S time (h)	G2/M time (h)	M/A time (h)	G1/S time (h)	G2/M time (h)	M/A time (h)	G1/S time (h)	G2/M time (h)	M/A time (h)	G1/S time (h)	G2/M time (h)	M/A time (h)	G1/S time (h)	G2/M time (h)	M/A time (h)
1	N/A	2.7157	3.2157	N/A	3.36557	3.86557	N/A	2.40865	2.90865	N/A	2.23756	2.73756	N/A	13.8695	14.3695	N/A	6.32859	6.82859	N/A	0.02352	0.52352	N/A	3.42836	3.92836	N/A	2.57062	3.07062
2	9.1	14.6662	15.1662	9.8	14.3612	14.8612	N/A	14.0702	14.5702	8.4	14.2165	14.7165	N/A	27.6312	28.1312	N/A	15.9496	16.4496	4.1	10.5032	11.0032	8	13.5232	14.0232	N/A	11.7965	12.2965
3	20.7	25.2809	25.7809	19.6	23.3355	23.8355	N/A	25.5281	26.0281	22	27.4914	27.9914	N/A	40.7085	41.2085	N/A	25.152	25.652	14.9	20.3704	20.8704	18.1	23.7556	24.2556	N/A	20.9483	21.4483
4	30.6	34.7146	35.2146	28.8	33.7661	34.2661	N/A	35.618	36.118	32.2	37.4795	37.9795	N/A	57.3293	57.8293	N/A	34.0965	34.5965	25	31.8266	32.3266	27.6	33.7959	34.2959	N/A	29.8075	30.3075
5	40	43.9532	44.4532	39	42.8236	43.3236	N/A	49.9891	50.4891	42.2	47.5064	48.0064	N/A	69.0274	69.5274	N/A	42.0596	42.5596	36.6	43.0016	43.5016	38.2	44.5087	45.0087	N/A	39.6342	40.1342
6	48.6	54.0537	54.5537	48.7	53.0184	53.5184							N/A	80.0825	80.5825	N/A	50.6533	51.1533	46.8	N/A	N/A	49.1	55.1894	55.6894	N/A	50.1099	50.6099
7	59	62.914	63.414										N/A	91.9519	92.4519	N/A	59.4471	59.9471				59.6	66.7175	67.2175	N/A	60.6921	61.1921
8	67.9	72.4761	72.9761													N/A	68.0805	68.5805				70.8	77.2498	77.7498	N/A	71.7505	72.2505
9	77.5	82.2708	82.7708													N/A	77.4988	77.9988				81.2	87.6841	88.1841
10	88.1	92.202	92.702																			91.5	97.7768	98.2768
11	98.2	102.03	102.53																			101.9	106.976	107.476
12	108.5	111.511	112.011																			111.2	116.919	117.419
13	118.8	N/A	N/A																			121.1	127.647	128.147
14																						132.4	137.835	138.335
15																						143	149.444	149.944
16																						154.2	160.222	160.722

## Sheet: L1210, controls, small-SMR
Exp#1, 051819J		Exp#2, 062319J		Exp#3, 062417J		Exp#4, 070219J-1		Exp#5, 070219J-2		Exp#6, 080519J		Exp#7, 051719T		Exp#8, 070619T		Exp#9, 082219T
Time (h)	Buoyant mass (pg)	Time (h)	Buoyant mass (pg)	Time (h)	Buoyant mass (pg)	Time (h)	Buoyant mass (pg)	Time (h)	Buoyant mass (pg)	Time (h)	Buoyant mass (pg)	Time (h)	Buoyant mass (pg)	Time (h)	Buoyant mass (pg)	Time (h)	Buoyant mass (pg)
0.00303	66.8035	0.00426	59.0021	0.00459	69.0347	0.0033	69.1079	0.00344	35.0392	0.0039555	45.3832	0.00804	72.2624	0.00585	55.576	0.00502392	50.658
0.01801	66.8367	0.02115	59.1954	0.02008	69.1157	0.02004	69.2333	0.02003	35.0076	0.021107	45.3446	0.02244	72.3599	0.02117	55.5945	0.0228413	50.7188
0.03411	66.9464	0.0378	59.255	0.02185	69.1094	0.03692	69.3523	0.03627	35.0434	0.0375328	45.5056	0.04117	72.4028	0.0345	55.7182	0.0404518	50.8279
0.04925	67.046	0.05455	59.3156	0.03734	69.2573	0.05434	69.4926	0.053	34.9877	0.0552318	45.5345	0.06064	72.4969	0.04965	55.7529	0.0589236	50.8552
0.06504	67.1093	0.07086	59.3314	0.03886	69.284	0.0716	69.6491	0.06876	35.0422	0.0719901	45.5681	0.07913	72.5756	0.06351	55.7761	0.0756781	50.9954
0.07998	67.278	0.08793	59.365	0.05446	69.4463	0.08952	69.7679	0.08513	34.9834	0.0901285	45.7167	0.09715	72.554	0.07797	55.938	0.0943282	51.0192
0.09555	67.3413	0.10448	59.4764	0.05636	69.4355	0.1072	69.8407	0.10115	35.0901	0.106796	45.7515	0.11626	72.7785	0.0913	55.9535	0.111298	51.1722
0.11053	67.4735	0.12162	59.5147	0.07176	69.538	0.12528	69.9938	0.11794	35.1208	0.124684	45.7596	0.13556	72.8765	0.10649	55.9267	0.130035	51.1765
0.12621	67.4878	0.13794	59.6335	0.0735	69.5993	0.14246	70.12	0.13371	35.1422	0.141319	45.9162	0.15444	72.9618	0.11992	56.1303	0.146951	51.2916
0.1413	67.6757	0.15449	59.671	0.08848	69.683	0.15983	70.1994	0.15024	35.1495	0.15931	45.959	0.17288	72.9461	0.13472	56.2149	0.166162	51.442
0.15724	67.7419	0.1709	59.7421	0.09056	69.7444	0.17689	70.3082	0.16606	35.218	0.175922	46.0005	0.19205	73.0893	0.14816	56.2065	0.182708	51.5647
0.17215	67.8205	0.1876	59.8152	0.10596	69.8113	0.19493	70.3943	0.18256	35.2011	0.193815	46.0007	0.20999	73.1114	0.16674	56.2586	0.199996	51.5962
0.18794	67.9969	0.204	59.8464	0.10768	69.7424	0.21223	70.5394	0.19836	35.2902	0.210992	46.1114	0.22931	73.0591	0.18437	56.3595	0.21691	51.6567
0.20291	68.0152	0.22099	59.964	0.12267	69.888	0.23019	70.6726	0.21493	35.2565	0.229271	46.1789	0.24729	73.2945	0.20216	56.5068	0.233055	51.7374
0.21868	68.1446	0.23711	59.9992	0.12444	69.8709	0.24731	70.7397	0.23087	35.234	0.246104	46.1406	0.26795	73.5423	0.21929	56.5642	0.248973	51.8304
0.23354	68.2874	0.25378	60.1465	0.13977	70.0145	0.26533	70.9448	0.24733	35.2834	0.263879	46.2664	0.28636	73.6188	0.23873	56.5408	0.265116	52.0159
0.24917	68.3845	0.2701	60.144	0.14218	69.9694	0.28235	70.9836	0.26316	35.3489	0.280416	46.3316	0.30684	73.6892	0.25774	56.7374	0.281347	52.0308
0.2648	68.5168	0.2869	60.2622	0.15757	70.0869	0.29965	71.2318	0.28003	35.3827	0.298307	46.2772	0.32644	73.7047	0.27848	56.7458	0.29711	52.1172
0.2807	68.5337	0.30329	60.3486	0.15939	70.0716	0.31686	71.263	0.29625	35.3817	0.314748	46.4194	0.3466	73.9491	0.29739	56.8447	0.313057	52.2238
0.2958	68.6563	0.32004	60.3978	0.17483	70.1823	0.33446	71.3474	0.3126	35.3878	0.332776	46.4766	0.36519	73.9357	0.31776	57.0463	0.329068	52.2401
0.31166	68.8397	0.33631	60.4608	0.17663	70.2273	0.35187	71.445	0.32865	35.4183	0.349341	46.4858	0.38569	74.175	0.33678	57.0117	0.345202	52.4144
0.32674	68.9148	0.35288	60.5606	0.19194	70.2789	0.36937	71.5947	0.34523	35.4783	0.367381	46.6122	0.40602	74.2151	0.35719	57.0637	0.361189	52.4825
0.34265	68.9701	0.36925	60.6091	0.19345	70.2889	0.38665	71.7287	0.36099	35.5522	0.383943	46.6902	0.42627	74.4921	0.37601	57.2168	0.377204	52.5569
0.35757	68.9834	0.3862	60.786	0.20875	70.3334	0.40423	71.8363	0.37747	35.5376	0.401747	46.7597	0.44573	74.5482	0.39736	57.4166	0.39328	52.661
0.37322	69.1152	0.40264	60.743	0.21053	70.3724	0.42157	71.9371	0.39323	35.5547	0.41821	46.7545	0.46491	74.5535	0.417	57.4934	0.409306	52.8018
0.38814	69.2243	0.41951	60.8682	0.22588	70.4258	0.43935	72.0223	0.4105	35.6123	0.436227	46.8726	0.48441	74.7313	0.4381	57.6253	0.425417	52.8077
0.40336	69.365	0.43562	60.9663	0.22773	70.4388	0.45646	72.1215	0.4276	35.5674	0.452734	46.9541	0.50486	74.8415	0.45728	57.5436	0.441302	52.9084
0.41854	69.4699	0.45277	61.0814	0.24296	70.5158	0.47455	72.2733	0.44518	35.6427	0.470692	47.0383	0.52352	74.9125	0.47752	57.6047	0.457652	53.0628
0.43413	69.4834	0.469	61.1098	0.24462	70.5454	0.4917	72.4137	0.46262	35.6616	0.487147	47.0134	0.54364	74.8597	0.49642	57.7814	0.473803	53.1245
0.44908	69.6446	0.48551	61.2287	0.2599	70.6141	0.50936	72.5391	0.48067	35.7323	0.505073	47.2073	0.56186	74.7656	0.5177	57.9556	0.489804	53.0418
0.46483	69.7749	0.50183	61.347	0.26173	70.6252	0.52653	72.634	0.49785	35.7604	0.521717	47.1692	0.58007	75.0611	0.5372	57.9737	0.505845	53.285
0.47965	69.7977	0.51881	61.4115	0.27723	70.6894	0.54429	72.8234	0.51544	35.7828	0.539637	47.2461	0.59903	75.1684	0.55842	58.1202	0.522363	53.2727
0.49525	69.9137	0.53524	61.4698	0.27921	70.7041	0.56135	72.9091	0.5329	35.7442	0.556281	47.2792	0.61674	75.5217	0.57877	58.1691	0.538237	53.4231
0.51055	70.0236	0.55194	61.5758	0.29448	70.7881	0.57886	72.9749	0.5509	35.7768	0.5743	47.3521	0.63473	75.4323	0.59976	58.174	0.554245	53.5271
0.526	70.1437	0.56738	61.6381	0.29618	70.7999	0.59582	73.1458	0.56804	35.7925	0.590916	47.5242	0.65423	75.4429	0.61918	58.263	0.570406	53.6449
0.54162	70.2148	0.58392	61.7607	0.31111	70.8683	0.61366	73.2574	0.58566	35.8501	0.608666	47.4524	0.67175	75.4584	0.64035	58.3809	0.586491	53.6918
0.55709	70.3408	0.60037	61.7851	0.31287	70.848	0.6309	73.3461	0.60315	35.9197	0.625289	47.593	0.69131	75.4913	0.65934	58.5263	0.602363	53.8518
0.57261	70.4836	0.61684	61.9023	0.3278	70.9405	0.64866	73.429	0.62073	35.9111	0.643105	47.5905	0.7096	75.475	0.68026	58.6232	0.618554	53.9303
0.5887	70.5279	0.6331	61.8715	0.3292	70.9552	0.66569	73.6122	0.63756	35.93	0.659641	47.7226	0.72858	75.5725	0.69972	58.7712	0.634498	53.9513
0.60385	70.6322	0.64986	62.0409	0.34451	71.0259	0.68363	73.6879	0.65521	35.9478	0.677553	47.8067	0.74698	75.4023	0.72034	58.8681	0.650691	54.1251
0.61988	70.6234	0.66624	62.1327	0.34603	71.0232	0.70067	73.7784	0.67251	36.0084	0.694203	47.7584	0.76639	75.5494	0.74144	58.9235	0.666789	54.1503
0.63483	70.769	0.68325	62.1965	0.3608	71.0948	0.71851	73.9561	0.69018	36.0302	0.712271	47.8551	0.78451	75.2993	0.76249	59.0031	0.682864	54.2027
0.65067	70.9203	0.69945	62.3196	0.36225	71.0852	0.73566	73.9936	0.70785	36.0671	0.72922	48.0014	0.80326	75.6295	0.78141	59.0803	0.698928	54.2969
0.6653	70.9925	0.71607	62.3745	0.37743	71.1829	0.75325	74.0536	0.72552	36.0841	0.746985	48.0607	0.82086	75.63	0.80203	59.3596	0.715135	54.4438
0.68113	71.0628	0.73236	62.4925	0.37907	71.207	0.7702	74.1837	0.74247	36.0881	0.763501	48.0959	0.84021	75.566	0.82206	59.4106	0.731186	54.5824
0.69619	71.2263	0.74927	62.6242	0.39423	71.2836	0.78783	74.32	0.76018	36.137	0.781774	48.1166	0.85757	75.3872	0.84299	59.4012	0.747368	54.6296
0.71194	71.2014	0.76536	62.6855	0.39588	71.3051	0.80487	74.5001	0.77737	36.1553	0.798472	48.2912	0.87724	75.4993	0.86191	59.451	0.763501	54.7488
0.72704	71.4005	0.78189	62.7238	0.41106	71.3477	0.82248	74.5883	0.79547	36.1893	0.81624	48.2983	0.89732	75.7067	0.88217	59.6955	0.77959	54.8129
0.74268	71.5019	0.7983	62.8257	0.41279	71.3669	0.83965	74.5993	0.8128	36.1656	0.833003	48.3753	0.91704	75.7271	0.90133	59.6868	0.795727	54.9048
0.75756	71.6004	0.81488	62.9062	0.42855	71.4566	0.85732	74.7498	0.83087	36.2327	0.850786	48.5327	0.93518	75.853	0.92189	59.6841	0.812088	54.9476
0.77306	71.6578	0.83117	62.9871	0.43024	71.5083	0.87425	74.9585	0.84787	36.2766	0.86744	48.5773	0.95399	75.9056	0.94086	59.9812	0.827785	55.1018
0.78797	71.6836	0.84779	63.1174	0.44541	71.542	0.8917	74.9867	0.86574	36.2901	0.885561	48.6413	0.97227	75.6349	0.96174	59.958	0.844161	55.0389
0.8032	71.7574	0.8642	63.1397	0.44709	71.5024	0.90862	75.1515	0.88289	36.3301	0.90198	48.7344	0.99123	75.9767	0.98068	60.1673	0.85999	55.2143
0.818	71.911	0.8809	63.2533	0.46227	71.6108	0.92626	75.2887	0.90021	36.4033	0.91978	48.8335	1.00949	76.1905	1.00245	60.2361	0.875954	55.3245
0.8343	72.0455	0.89707	63.3461	0.46411	71.6389	0.94318	75.3722	0.91782	36.4182	0.936677	48.8487	1.02911	76.1265	1.02173	60.338	0.892004	55.358
0.849	72.1432	0.9138	63.4008	0.47963	71.7208	0.96132	75.5185	0.93557	36.3918	0.95447	48.9511	1.04726	76.183	1.04248	60.4596	0.908182	55.4472
0.86483	72.1804	0.93004	63.486	0.48161	71.7031	0.97839	75.5643	0.95319	36.4743	0.971372	49.0219	1.06675	76.2703	1.06201	60.4929	0.923934	55.5404
0.87953	72.4137	0.94696	63.5768	0.49663	71.8313	0.99593	75.7327	0.97084	36.5223	0.989391	49.0442	1.08492	75.9274	1.08234	60.5536	0.939915	55.6245
0.89486	72.4251	0.96314	63.6674	0.49829	71.7837	1.01314	75.7776	0.98794	36.5192	1.00606	49.1364	1.104	76.2164	1.10331	60.5956	0.955787	55.7536
0.90967	72.5148	0.97982	63.7603	0.51337	71.8143	1.03084	75.9327	1.00566	36.5611	1.02387	49.1365	1.1216	76.3616	1.12417	60.7581	0.972207	55.8254
0.92536	72.6436	0.99616	63.8986	0.51499	71.8551	1.04804	76.0476	1.02301	36.6139	1.04054	49.262	1.14046	76.1926	1.14439	60.8665	0.988165	55.9261
0.94015	72.7347	1.01316	63.9183	0.53017	71.9667	1.06569	76.118	1.04071	36.641	1.0586	49.3371	1.15983	76.5675	1.16543	60.8994	1.00431	56.0088
0.95578	72.7534	1.02952	64.0838	0.53181	71.9351	1.08281	76.2804	1.05769	36.641	1.07549	49.3908	1.19883	38.6593	1.18498	61.042	1.02045	56.0873
0.97063	72.8808	1.04651	64.108	0.54662	72.0499	1.10033	76.4008	1.07546	36.638	1.09337	49.4361	1.21407	38.5044	1.20579	61.1111	1.03664	56.1189
0.98645	72.9801	1.06287	64.2419	0.54832	72.0485	1.11725	76.5409	1.09279	36.7543	1.11043	49.589	1.23327	38.6136	1.22458	61.2499	1.05265	56.2305
1.00114	73.041	1.07966	64.4175	0.5635	72.1254	1.13535	76.6054	1.11018	36.7381	1.12814	49.6365	1.25276	38.5429	1.24471	61.2637	1.06888	56.3485
1.0167	73.2005	1.09598	64.4459	0.56522	72.123	1.15261	76.7537	1.12728	36.6758	1.14475	49.6862	1.27105	38.5822	1.26338	61.3817	1.08505	56.402
1.03173	73.2647	1.11286	64.5231	0.58025	72.1762	1.17086	76.9101	1.14475	36.8419	1.16281	49.7251	1.29037	38.826	1.28433	61.443	1.10102	56.4955
1.04748	73.382	1.12938	64.5937	0.5816	72.209	1.1882	76.9663	1.16178	36.83	1.17942	49.7752	1.30884	38.6788	1.30302	61.4776	1.11698	56.6147
1.06231	73.43	1.14584	64.718	0.59676	72.2791	1.20583	77.0803	1.17971	36.8667	1.19746	49.8982	1.32912	38.6274	1.32196	61.6515	1.13303	56.6639
1.07847	73.5513	1.16234	64.7228	0.59888	72.2894	1.22321	77.2205	1.1969	36.9012	1.21438	49.9945	1.34794	38.7965	1.34082	61.7938	1.14885	56.8165
1.09346	73.5917	1.17912	64.8696	0.61409	72.3434	1.24081	77.3808	1.21431	36.944	1.23237	50.0446	1.36697	38.903	1.36101	61.821	1.16509	56.8467
1.1095	73.7174	1.19531	64.9154	0.61626	72.3284	1.25802	77.4009	1.23128	37.0069	1.24902	50.109	1.38469	38.9222	1.3798	61.9859	1.18119	56.9497
1.12433	73.8423	1.21245	65.0388	0.63131	72.4262	1.27573	77.5826	1.24855	37.0099	1.26671	50.16	1.40351	39.0568	1.39953	61.9575	1.19724	57.0689
1.13975	73.9813	1.22875	65.1113	0.63305	72.4349	1.29278	77.6454	1.26548	37.0092	1.28334	50.315	1.4203	38.9886	1.41858	62.2069	1.21334	57.165
1.15476	74.0331	1.24576	65.2155	0.64801	72.4814	1.31048	77.818	1.28322	36.9858	1.30137	50.3531	1.43914	38.9203	1.4387	62.2069	1.22929	57.2533
1.17097	74.1115	1.26204	65.2686	0.64989	72.495	1.32778	77.9171	1.30086	37.0004	1.31794	50.4434	1.45899	39.0874	1.45767	62.2552	1.24517	57.3026
1.18617	74.2027	1.2791	65.3999	0.66479	72.5766	1.34551	78.0767	1.31906	37.0768	1.33567	50.5047	1.47962	39.0753	1.47751	62.3229	1.26126	57.3565
1.20179	74.341	1.2954	65.458	0.66677	72.584	1.36263	78.2261	1.33635	37.0965	1.35232	50.524	1.49867	38.984	1.49581	62.6001	1.27724	57.4065
1.21641	74.3326	1.31197	65.5831	0.68159	72.6782	1.38077	78.3012	1.35404	37.1481	1.37006	50.6746	1.51871	39.0634	1.51486	62.4793	1.29346	57.549
1.23221	74.5678	1.32804	65.6594	0.6831	72.6733	1.39772	78.3854	1.37165	37.2224	1.38661	50.7243	1.53866	39.2374	1.53307	62.739	1.30973	57.5912
1.24757	74.5689	1.34488	65.7191	0.69842	72.7501	1.41536	78.4765	1.38934	37.2541	1.40448	50.8529	1.55982	39.1692	1.55199	62.8197	1.32589	57.764
1.26291	74.6923	1.36133	65.7771	0.70036	72.745	1.43253	78.609	1.40663	37.379	1.4212	50.8383	1.5786	39.2789	1.57062	62.9661	1.3419	57.7596
1.27803	74.7369	1.37824	65.9042	0.71526	72.8142	1.45045	78.7268	1.42401	37.3568	1.43892	50.9157	1.60093	39.3387	1.59006	63.0112	1.35815	57.9553
1.29451	74.8341	1.39431	66.0067	0.71702	72.8512	1.46736	78.8501	1.44121	37.3971	1.45542	51.0771	1.62228	39.2652	1.60882	62.9685	1.37392	57.995
1.30954	74.9093	1.4112	66.1087	0.73202	72.8711	1.4849	78.97	1.45934	37.3693	1.47333	51.0667	1.64456	39.3257	1.62753	63.2256	1.38977	57.9717
1.3252	75.0322	1.42745	66.1761	0.73362	72.8759	1.50228	79.0299	1.47659	37.4377	1.48981	51.1942	1.66541	39.3858	1.64597	63.3274	1.40598	58.178
1.34021	75.1403	1.44423	66.323	0.74859	72.949	1.52052	79.1719	1.494	37.4188	1.50754	51.3219	1.6885	39.493	1.66517	63.166	1.42217	58.2418
1.35556	75.1793	1.46032	66.3689	0.75062	72.9672	1.53747	79.3231	1.51137	37.4433	1.52417	51.3327	1.70922	39.4275	1.6837	63.4703	1.43824	58.3705
1.37086	75.3142	1.47682	66.4529	0.76579	73.0411	1.55535	79.4343	1.5289	37.4976	1.54219	51.4354	1.73146	39.5429	1.70281	63.6143	1.45413	58.4276
1.38641	75.3948	1.49298	66.5342	0.76735	73.0537	1.57259	79.5433	1.54589	37.4884	1.55864	51.3817	1.75196	39.5804	1.72173	63.5792	1.47015	58.4911
1.4013	75.5838	1.50964	66.704	0.78225	73.1252	1.59041	79.6646	1.56359	37.632	1.57643	51.6143	1.77605	39.6343	1.74191	63.7621	1.4862	58.6763
1.41709	75.7284	1.52602	66.6739	0.78386	73.0987	1.60752	79.8346	1.58046	37.601	1.59319	51.6523	1.79674	39.9014	1.76088	63.8949	1.50246	58.7259
1.43212	75.7401	1.54261	66.8168	0.7988	73.2066	1.6251	79.8712	1.59849	37.6647	1.61092	51.7606	1.81871	39.5925	1.78004	63.9163	1.51842	58.8665
1.44787	75.8744	1.55876	66.8669	0.8004	73.2199	1.64267	79.9931	1.61592	37.6954	1.62754	51.8394	1.84059	39.7151	1.79805	64.1684	1.53464	58.9454
1.46287	75.8862	1.57582	66.9992	0.81538	73.2737	1.66036	80.0732	1.6333	37.7191	1.64537	51.8656	1.86281	39.7266	1.81696	64.1219	1.55075	58.9509
1.47868	76.0183	1.59201	67.0885	0.81709	73.2892	1.67772	80.2412	1.65013	37.7621	1.662	51.8979	1.88377	39.7831	1.83585	64.2516	1.56731	59.1167
1.49398	76.1648	1.60854	67.1453	0.83193	73.3697	1.69531	80.407	1.66751	37.7501	1.67987	52.0242	1.90498	39.9174	1.85498	64.4254	1.58358	59.1992
1.50943	76.2424	1.62454	67.1973	0.83358	73.3597	1.71236	80.4619	1.68499	37.7938	1.69639	52.17	1.92519	39.9259	1.87377	64.4828	1.59956	59.1921
1.52422	76.2945	1.64105	67.35	0.84858	73.4487	1.72993	80.6558	1.70215	37.8303	1.71437	52.2165	1.94794	39.9622	1.89299	64.6406	1.61573	59.2891
1.53972	76.3949	1.6574	67.4532	0.85023	73.4752	1.74678	80.7272	1.71895	37.932	1.73084	52.3787	1.96861	39.9916	1.91164	64.7052	1.63185	59.3972
1.55469	76.4964	1.67392	67.5208	0.86495	73.5296	1.76439	80.8681	1.7366	37.9144	1.7488	52.3447	1.98997	40.1178	1.93052	64.7468	1.64807	59.5402
1.57052	76.6375	1.69021	67.5887	0.86683	73.4969	1.78137	80.8852	1.75329	37.8834	1.76523	52.4375	2.01136	40.191	1.94899	64.9874	1.66423	59.6661
1.58548	76.6586	1.70687	67.6847	0.88175	73.6259	1.79884	81.0613	1.77085	38.0033	1.78329	52.6951	2.03352	40.1	1.96793	65.0598	1.6802	59.6888
1.60194	76.8076	1.72301	67.7899	0.88343	73.6276	1.81586	81.1375	1.7879	38.0656	1.79995	52.6091	2.0528	40.1644	1.98652	65.0664	1.69635	59.7445
1.61668	76.8521	1.73951	67.8727	0.89831	73.7325	1.83347	81.2154	1.80558	38.0676	1.8178	52.6833	2.07443	40.2216	2.00546	65.1864	1.71251	59.8994
1.63213	77.0062	1.75609	67.9217	0.90002	73.7117	1.85038	81.3674	1.82278	38.1355	1.83438	52.8278	2.09361	40.2858	2.02429	65.2873	1.72838	60.0456
1.64768	77.1293	1.77295	68.0763	0.91548	73.7887	1.86795	81.3919	1.8403	38.0843	1.85243	52.8932	2.11524	40.2485	2.0432	65.3819	1.74444	59.9784
1.663	77.1348	1.78923	68.1264	0.91717	73.7748	1.88512	81.5398	1.85716	38.1755	1.86908	52.9973	2.13439	40.3918	2.06167	65.4556	1.7604	60.1398
1.67804	77.285	1.80605	68.1859	0.93193	73.882	1.90269	81.6881	1.87487	38.1995	1.88696	53.1013	2.15626	40.4637	2.08075	65.637	1.77657	60.1712
1.69356	77.3109	1.82217	68.3364	0.93364	73.868	1.91977	81.7539	1.89189	38.2586	1.90374	53.1205	2.17572	40.4647	2.09913	65.81	1.79291	60.3035
1.70889	77.4367	1.8393	68.4066	0.94812	73.9708	1.93712	81.9756	1.91036	38.2927	1.92171	53.299	2.19831	40.5108	2.11809	65.8153	1.80923	60.3814
1.72504	77.5822	1.85552	68.4655	0.94972	73.9336	1.95415	82.0522	1.92744	38.2642	1.93819	53.3099	2.2174	40.5809	2.13702	66.0362	1.82501	60.5107
1.73958	77.6622	1.87227	68.5454	0.96437	74.029	1.97161	82.1391	1.94455	38.4018	1.95596	53.4251	2.23909	40.5565	2.15635	66.1903	1.84125	60.4876
1.75573	77.7273	1.88846	68.646	0.96635	74.046	1.98894	82.2009	1.99688	38.4605	1.97262	53.6081	2.2582	40.623	2.1745	66.1625	1.85729	60.7083
1.77089	77.8068	1.9054	68.736	0.98115	74.1233	2.00704	82.3802	2.01463	38.4179	1.99037	53.5607	2.2803	40.6164	2.19376	66.4264	1.87329	60.7437
1.78632	77.9007	1.92166	68.8737	0.98278	74.1374	2.02419	82.402	2.03197	38.5014	2.00702	53.6571	2.30027	40.8119	2.21235	66.5005	1.88947	60.8067
1.8011	77.988	1.93844	68.9315	0.99828	74.195	2.04185	82.5607	2.04965	38.5947	2.02484	53.761	2.32176	40.8028	2.23126	66.4974	1.90551	60.8975
1.81663	78.0112	1.95498	69.0154	0.99997	74.2108	2.0589	82.7369	2.06697	38.5325	2.04128	53.8244	2.34109	41.0219	2.24965	66.6565	1.92139	61.0356
1.83141	78.2047	1.97173	69.0458	1.01478	74.3252	2.07646	82.8716	2.08527	38.6166	2.05915	53.9647	2.36426	40.9147	2.26867	66.6998	1.93761	61.0841
1.84726	78.2217	1.988	69.1575	1.01654	74.3254	2.09344	82.9293	2.10236	38.6343	2.07608	53.9409	2.38342	40.9465	2.28722	66.9327	1.95357	61.126
1.86224	78.3767	2.00475	69.2441	1.03123	74.3774	2.11111	82.9804	2.11948	38.6609	2.0941	54.1515	2.40594	41.0823	2.30615	66.869	1.9695	61.2761
1.87818	78.4603	2.02094	69.2703	1.03295	74.3417	2.128	83.1516	2.13654	38.7556	2.11067	54.2066	2.42511	41.0809	2.32473	67.1447	1.9856	61.2784
1.89317	78.5108	2.03768	69.4148	1.04776	74.4501	2.14569	83.2289	2.15471	38.7956	2.12889	54.2099	2.44671	41.1678	2.34383	67.1415	2.00175	61.3985
1.90881	78.6454	2.05387	69.4872	1.04948	74.4363	2.16292	83.3897	2.17171	38.7469	2.14587	54.3419	2.46603	41.1013	2.36264	67.2849	2.01795	61.5099
1.92359	78.6534	2.07119	69.5879	1.06448	74.5183	2.18049	83.4982	2.1895	38.8835	2.16395	54.4807	2.48825	41.2064	2.38188	67.3189	2.03404	61.5916
1.9391	78.8248	2.08743	69.6831	1.06644	74.5386	2.19754	83.6799	2.2062	38.9385	2.18044	54.6668	2.50821	41.2638	2.40099	67.5037	2.0501	61.6797
1.95348	78.9407	2.10431	69.7886	1.08137	74.6365	2.2151	83.7548	2.22396	38.941	2.19846	54.6625	2.52997	41.2741	2.42016	67.6632	2.06641	61.8179
1.96915	78.9863	2.12043	69.8848	1.08289	74.6492	2.2321	83.8008	2.24147	38.9647	2.2151	54.7474	2.54957	41.3833	2.43888	67.8796	2.08269	61.8411
1.98371	79.0575	2.13711	69.9784	1.09771	74.7251	2.24981	83.9883	2.25901	39.0695	2.23291	54.7325	2.57138	41.5277	2.45804	67.9157	2.09881	61.9286
1.99946	79.2151	2.15331	70.0815	1.0993	74.6967	2.26692	84.0536	2.27584	39.0587	2.24942	54.8789	2.59059	41.5507	2.47658	67.981	2.11482	61.9687
2.01403	79.2999	2.16993	70.1467	1.11384	74.8305	2.28455	84.2636	2.29327	39.1203	2.26732	55.0176	2.61278	41.5611	2.49553	68.0347	2.13083	62.0029
2.03014	79.4276	2.18629	70.2259	1.11566	74.7708	2.30163	84.3802	2.31021	39.1748	2.28376	55.1355	2.63226	41.6441	2.51351	68.1397	2.14683	62.1863
2.04511	79.5152	2.20313	70.3363	1.13014	74.8897	2.31912	84.4338	2.328	39.2254	2.30155	55.1862	2.65351	41.7957	2.53345	68.291	2.16332	62.225
2.06098	79.6679	2.21948	70.4036	1.13176	74.8715	2.336	84.4902	2.34523	39.2917	2.31833	55.2922	2.67277	41.661	2.552	68.3887	2.17963	62.3518
2.07552	79.6551	2.23627	70.5301	1.14647	74.9875	2.35367	84.5955	2.36265	39.1768	2.33628	55.374	2.69455	41.7176	2.57119	68.4822	2.19601	62.4402
2.09057	79.7668	2.25294	70.5803	1.14825	74.9449	2.37071	84.7929	2.37958	39.3044	2.35287	55.4255	2.71472	41.8595	2.58973	68.8867	2.21207	62.6192
2.10531	79.8601	2.26963	70.6662	1.16286	75.0789	2.38846	84.9129	2.39726	39.3746	2.37065	55.4171	2.73677	41.9686	2.60835	68.7798	2.22828	62.6101
2.12084	79.9465	2.28587	70.7265	1.16449	75.0577	2.40545	85.0076	2.41441	39.356	2.38737	55.5951	2.7561	41.9845	2.62681	68.7755	2.24439	62.7246
2.13614	80.0408	2.30276	70.8506	1.17928	75.1881	2.42303	85.0594	2.43183	39.4464	2.40539	55.7416	2.77834	41.9985	2.64579	68.9227	2.26061	62.9173
2.15194	80.1234	2.31912	70.9063	1.18084	75.1563	2.43999	85.2522	2.44876	39.4818	2.42204	55.7339	2.79761	42.0835	2.66421	69.1165	2.27645	62.8268
2.16676	80.2493	2.33606	71.0083	1.19553	75.2567	2.45758	85.3536	2.46606	39.449	2.43996	55.8072	2.81955	42.1152	2.68374	69.1601	2.29282	63.0143
2.18238	80.3797	2.35211	71.1079	1.19689	75.2454	2.47488	85.5636	2.483	39.5835	2.45653	55.997	2.8388	42.247	2.70227	69.3745	2.30903	63.0939
2.19683	80.3831	2.36861	71.2063	1.21165	75.3238	2.49257	85.6294	2.50132	39.5799	2.47445	55.9796	2.86068	42.2495	2.72145	69.4708	2.32521	63.0836
2.21221	80.4638	2.3848	71.2631	1.21317	75.3228	2.51014	85.7428	2.51832	39.6661	2.49099	55.997	2.87985	42.2609	2.74004	69.5812	2.34134	63.2307
2.22692	80.7359	2.40161	71.4018	1.22797	75.4362	2.52807	85.8577	2.53613	39.6764	2.50886	56.1603	2.90194	42.365	2.75905	69.7294	2.35749	63.3109
2.24274	80.6709	2.41764	71.476	1.2296	75.4421	2.54535	85.9673	2.55339	39.7019	2.52544	56.2387	2.92131	42.3661	2.77697	69.8376	2.37357	63.3913
2.2573	80.7304	2.43436	71.5814	1.24493	75.4822	2.56338	86.0749	2.57083	39.7964	2.54341	56.2577	2.94283	42.3922	2.79623	69.9257	2.38982	63.4292
2.27274	80.8373	2.4504	71.6846	1.24687	75.5076	2.58053	86.1257	2.58802	39.8168	2.55998	56.4673	2.96235	42.6	2.8158	70.0076	2.40581	63.5112
2.28766	80.9747	2.46692	71.7576	1.26209	75.5262	2.59809	86.2797	2.60564	39.8136	2.5778	56.5039	2.98376	42.5556	2.83592	70.0407	2.42198	63.6169
2.30305	81.0964	2.48341	71.801	1.2639	75.5967	2.61503	86.3681	2.62304	39.8372	2.59427	56.5701	3.00328	42.7336	2.85439	70.2388	2.43802	63.7392
2.31783	81.2019	2.50052	71.9045	1.27841	75.6832	2.63275	86.4911	2.64105	39.9324	2.61224	56.6328	3.0246	42.6018	2.87303	70.3057	2.45408	63.8061
2.33326	81.3227	2.51683	71.9516	1.28034	75.6939	2.65	86.4987	2.65794	39.8886	2.62922	56.7817	3.0436	42.723	2.89109	70.4795	2.47041	63.9043
2.3477	81.4764	2.53336	72.0633	1.29479	75.7693	2.66756	86.6487	2.67531	39.9917	2.647	56.8975	3.06547	42.9147	2.9097	70.674	2.48696	63.9607
2.36394	81.4145	2.54952	72.151	1.29641	75.7767	2.68469	86.72	2.69234	40.0736	2.6637	56.931	3.08453	42.8427	2.92883	70.7138	2.50293	64.0842
2.37831	81.5403	2.56629	72.2468	1.31183	75.8788	2.70279	86.8023	2.70988	40.0491	2.68177	56.9511	3.10625	42.942	2.94769	70.8461	2.51882	64.1115
2.39383	81.6697	2.58238	72.3551	1.31378	75.8752	2.72012	86.9065	2.72732	40.1398	2.69828	57.0868	3.12595	42.9939	2.96627	70.945	2.53509	64.2176
2.40861	81.738	2.59916	72.4493	1.32831	75.9494	2.73756	86.9041	2.74492	40.1379	2.71607	57.1282	3.14815	42.9579	2.98562	71.1297	2.55124	64.2737
2.4239	81.8685	2.61525	72.5533	1.32996	75.9625	2.75468	86.9271	2.7617	40.2033	2.73283	57.3155	3.16788	43.1169	3.00444	71.2826	2.56717	64.4002
2.43895	81.9423	2.63194	72.6098	1.34468	76.0669	2.77218	86.8374	2.77926	40.2401	2.75088	57.3568	3.19013	43.1634	3.02379	71.3561	2.58344	64.4578
2.45402	82.1806	2.64826	72.6825	1.34666	76.0541	2.78955	86.8426	2.79608	40.2763	2.76754	57.4682	3.20942	43.1975	3.04293	71.432	2.59965	64.5526
2.46878	82.1466	2.66495	72.8493	1.3614	76.1415	2.80735	86.7281	2.81373	40.3342	2.78539	57.4723	3.23134	43.1728	3.06222	71.6173	2.61586	64.662
2.48392	82.2633	2.68123	72.925	1.36302	76.1182	2.82459	86.7572	2.83031	40.3574	2.80207	57.6142	3.25257	43.2912	3.0806	71.864	2.63189	64.8126
2.49854	82.326	2.69791	72.9997	1.37753	76.2515	2.84226	86.9466	2.84753	40.4405	2.81991	57.6296	3.27467	43.2983	3.09914	71.9041	2.64803	64.8475
2.5148	82.4377	2.71428	73.1059	1.37928	76.2341	2.85949	86.9967	2.86456	40.4479	2.83662	57.7274	3.29485	43.4642	3.11789	72.0171	2.66421	64.9151
2.52942	82.5211	2.73098	73.1609	1.39417	76.3514	2.87728	87.0343	2.88211	40.5132	2.85465	57.8922	3.31662	43.329	3.13714	72.1108	2.68038	64.9686
2.54519	82.5684	2.74726	73.2866	1.39562	76.3469	2.89412	87.0665	2.89905	40.6156	2.8712	57.9101	3.33676	43.4666	3.15573	72.2167	2.69634	65.1959
2.55987	82.7963	2.76374	73.3647	1.41042	76.4017	2.91198	87.0237	2.91638	40.5383	2.88907	57.9164	3.35884	43.5934	3.17459	72.3104	2.7125	65.2466
2.57512	82.7946	2.78013	73.4767	1.41209	76.4233	2.92933	87.1616	2.93395	40.6509	2.90552	58.0847	3.38047	43.6707	3.19293	72.4517	2.72861	65.2591
2.58996	82.9069	2.79707	73.5423	1.4271	76.5375	2.94714	87.1053	2.95146	40.6754	2.92337	58.152	3.40307	43.6518	3.21165	72.5497	2.74492	65.3892
2.60532	83.0304	2.81323	73.714	1.42876	76.5176	2.96435	87.1977	2.96843	40.685	2.93992	58.2111	3.42387	43.7568	3.23022	72.6391	2.76093	65.5393
2.62013	83.0433	2.82997	73.7769	1.44356	76.5886	2.98219	87.3621	2.98584	40.7042	2.95777	58.3366	3.44552	43.7607	3.24914	72.7338	2.77764	65.6014
2.63584	83.2043	2.84618	73.8279	1.44556	76.6191	2.99924	87.0218	3.00296	40.7298	2.97437	58.3781	3.46587	43.859	3.26753	72.79	2.79379	65.7237
2.65043	83.2999	2.86284	73.9464	1.45991	76.735	3.01703	87.1611	3.02018	40.7668	2.99221	58.4874	3.48772	43.8933	3.28643	73.0339	2.81004	65.823
2.66583	83.3328	2.87909	74.0787	1.46155	76.7285	3.03483	87.1443	3.03753	40.8503	3.00885	58.5246	3.50863	44.0743	3.30489	73.2585	2.82642	65.8831
2.68029	83.4748	2.89585	74.1629	1.47599	76.804	3.05267	87.3482	3.05473	40.9471	3.0267	58.6886	3.53116	44.0799	3.32422	73.2724	2.84257	65.9415
2.69545	83.562	2.91224	74.2682	1.47766	76.7629	3.06954	87.1222	3.07196	40.8896	3.04321	58.7552	3.55175	44.1309	3.34295	73.4721	2.85893	66.0474
2.71042	83.6178	2.92895	74.3561	1.49217	76.8655	3.08785	87.0142	3.08928	41.0445	3.06118	58.8651	3.5734	44.3632	3.36181	73.5227	2.87535	66.0365
2.72591	83.7395	2.94504	74.5098	1.49387	76.8757	3.10491	87.454	3.10612	41.004	3.07777	58.8994	3.59364	44.2123	3.38023	73.4876	2.89136	66.2073
2.741	83.9051	2.96176	74.6198	1.50847	76.9374	3.12202	87.4465	3.12385	41.0722	3.0954	59.0436	3.61583	44.4704	3.39989	73.6778	2.90769	66.2336
2.75713	83.9597	2.97784	74.6878	1.51023	76.9668	3.13922	87.533	3.14074	41.0919	3.11211	59.1335	3.6372	44.3789	3.41792	73.8896	2.92381	66.3258
2.77214	84.0183	2.99436	74.777	1.52552	77.0556	3.1569	87.3596	3.15802	41.2306	3.13011	59.2354	3.66021	44.3925	3.43734	73.9565	2.94012	66.3864
2.78848	84.2115	3.0105	74.8871	1.52732	77.0472	3.17408	87.5021	3.1748	41.2269	3.14667	59.2589	3.68102	44.5741	3.45538	74.1334	2.95637	66.4025
2.80352	84.2939	3.02739	75.0215	1.54208	77.1919	3.19172	87.3679	3.19219	41.2406	3.16459	59.3944	3.70328	44.5766	3.47475	74.1951	2.97258	66.4954
2.81906	84.439	3.04352	75.0727	1.54354	77.1665	3.20834	87.4938	3.209	41.2479	3.18108	59.5155	3.72388	44.6198	3.49277	74.3785	2.9889	66.5766
2.8338	84.5018	3.0601	75.1787	1.55834	77.2536	3.22578	87.6165	3.22647	41.2587	3.19913	59.5939	3.74823	44.755	3.51227	74.4764	3.00522	66.7027
2.84974	84.6594	3.07624	75.3143	1.56039	77.2861	3.24314	87.8847	3.24308	41.3792	3.21571	59.6409	3.76917	44.6351	3.53133	74.5543	3.02156	66.7758
2.86446	84.7397	3.09286	75.4456	1.57566	77.3463	3.26063	87.9379	3.26067	41.3908	3.2336	59.813	3.79202	44.802	3.55006	74.6981	3.03795	66.8729
2.88019	84.8957	3.10898	75.5187	1.5774	77.3661	3.27769	87.7404	3.27741	41.4513	3.25017	59.9066	3.81248	44.8524	3.56832	74.7776	3.05421	66.8665
2.89481	84.9708	3.12565	75.6452	1.5918	77.4348	3.29544	88.1598	3.29538	41.4484	3.26828	59.8848	3.83417	45.0045	3.5871	74.9327	3.07062	66.8398
2.91027	85.0847	3.14188	75.7528	1.59327	77.426	3.31205	88.0697	3.31236	41.4766	3.28484	60.0296	3.85437	44.9565	3.60585	75.0771	3.08715	66.9908
2.92477	85.2193	3.15848	75.8466	1.60778	77.535	3.32941	88.3994	3.32971	41.5292	3.30271	60.232	3.8758	45.1844	3.62499	75.1782	3.10328	67.1226
2.94055	85.292	3.17452	75.9367	1.60955	77.4981	3.34631	88.2325	3.34679	41.6168	3.31952	60.2504	3.8961	45.1094	3.64364	75.292	3.11968	67.0369
2.95532	85.4186	3.19098	76.0283	1.62401	77.646	3.3634	88.3309	3.36441	41.6668	3.33726	60.3025	3.91823	45.293	3.66275	75.3894	3.13611	67.2551
2.97073	85.6331	3.20707	76.1651	1.62569	77.6322	3.38029	88.5568	3.38115	41.686	3.35367	60.4371	3.93964	45.3686	3.68124	75.4568	3.15272	67.2918
2.98529	85.5983	3.22383	76.2539	1.64036	77.6996	3.39805	88.4911	3.3989	41.7629	3.37161	60.4668	3.96143	45.3494	3.70116	75.6928	3.16905	67.43
3.00125	85.7229	3.24038	76.3601	1.64196	77.7511	3.41533	88.5118	3.41612	41.8203	3.38811	60.5942	3.98205	45.5475	3.71972	75.7606	3.18522	67.511
3.01583	85.737	3.25706	76.4561	1.65654	77.8341	3.43317	88.8357	3.43398	41.8649	3.40592	60.7875	4.00441	45.5239	3.73928	75.855	3.20114	67.4234
3.03149	85.8935	3.27299	76.5455	1.65824	77.798	3.45046	88.839	3.45133	41.9179	3.42241	60.7841	4.02636	45.6254	3.75791	75.9918	3.21709	67.6826
3.04664	85.9015	3.28972	76.6855	1.67281	77.8853	3.4677	88.9239	3.46891	41.9407	3.44032	60.9021	4.0483	45.6464	3.77659	75.9904	3.23321	67.6342
3.06242	86.0096	3.30584	76.7819	1.67488	77.9316	3.48504	89.0108	3.48596	41.9311	3.45685	61.0113	4.06868	45.8291	3.79527	76.1803	3.24911	67.7394
3.07758	86.0281	3.32229	76.9067	1.68926	78.0059	3.50263	89.0965	3.50317	42.0309	3.47457	61.0511	4.0902	45.8746	3.81423	76.2575	3.26528	67.867
3.09317	86.121	3.33853	76.9681	1.69102	77.9661	3.51971	89.0403	3.52029	42.0085	3.49097	61.1731	4.1113	45.8972	3.83305	76.3512	3.28164	67.8328
3.10792	86.214	3.35514	77.0594	1.70628	78.0889	3.53754	89.0712	3.53796	42.0781	3.50875	61.2082	4.13361	46.0085	3.85203	76.4253	3.29755	67.926
3.12361	86.2505	3.37139	77.1783	1.70791	78.0627	3.55482	89.4846	3.55469	42.1536	3.52527	61.3849	4.15428	46.021	3.87077	76.5795	3.31414	67.7152
3.13839	86.2978	3.38808	77.3	1.72285	78.1887	3.57289	89.3005	3.57225	42.2059	3.54325	61.4999	4.17795	46.1706	3.88997	76.4898	3.33021	67.9562
3.15402	86.3523	3.40427	77.3843	1.72449	78.1602	3.5898	89.4473	3.58904	42.2225	3.55983	61.6042	4.19861	46.2119	3.90885	76.5996	3.34655	67.8425
3.16941	86.4122	3.42114	77.4519	1.73899	78.2504	3.60752	89.4939	3.6068	42.2518	3.5778	61.6014	4.21937	46.3636	3.92836	76.6332	3.36319	68.0269
3.18531	86.4582	3.43726	77.5454	1.74085	78.2618	3.62442	89.5566	3.62358	42.296	3.59444	61.7151	4.2411	46.4689	3.94724	76.8038	3.37958	68.071
3.20006	86.49	3.45388	77.6826	1.75544	78.337	3.64189	89.6371	3.64093	42.348	3.61216	61.795	4.26282	46.5482	3.96612	76.7096	3.3961	68.0651
3.2157	86.5008	3.47013	77.764	1.75759	78.3271	3.65885	89.9255	3.65758	42.4215	3.62869	62.0361	4.28353	46.5044	3.98531	76.6869	3.41163	68.1266
3.23131	86.4708	3.48726	77.854	1.77215	78.4226	3.67692	89.8897	3.67529	42.48	3.64626	62.0584	4.30659	46.7045	4.00555	76.8482	3.42785	68.0691
3.24711	86.5155	3.50348	77.8944	1.77416	78.4221	3.69375	90.0092	3.69204	42.4644	3.6627	62.1362	4.32728	46.6503	4.02476	76.8133	3.44388	68.1411
3.26245	86.5593	3.52018	77.9436	1.78849	78.486	3.71147	90.3238	3.70997	42.64	3.68054	62.196	4.34934	46.8139	4.04395	77.0227	3.46026	68.0497
3.27811	86.6608	3.53631	77.9975	1.79007	78.5621	3.72814	90.1801	3.72682	42.6083	3.69704	62.3068	4.37004	46.8903	4.06238	77.102	3.47583	68.0477
3.29299	86.6561	3.55301	78.0653	1.80495	78.6143	3.74555	90.4557	3.74398	42.6361	3.71466	62.3123	4.39214	46.9865	4.08194	77.1979	3.49192	68.3052
3.30899	86.4337	3.56932	78.119	1.8065	78.6303	3.76295	90.4385	3.76127	42.7328	3.73121	62.5402	4.41305	46.9494	4.10102	76.963	3.5079	68.367
3.32406	86.5628	3.58599	78.1861	1.82132	78.6944	3.78092	90.5725	3.77927	42.7513	3.749	62.5707	4.43629	47.101	4.11981	77.0435	3.52414	68.3039
3.33999	86.8246	3.60226	78.2244	1.82292	78.7241	3.79815	90.5426	3.79613	42.7545	3.76564	62.718	4.45767	47.0716	4.13857	77.1345	3.54036	68.3859
3.35517	86.7253	3.61912	78.28	1.83712	78.7907	3.81558	90.8432	3.81329	42.7492	3.7835	62.7569	4.47869	47.3207	4.15782	77.1446	3.5566	68.445
3.37078	86.7118	3.63535	78.3818	1.84022	78.7912	3.83266	90.8216	3.8301	42.9008	3.80003	62.8607	4.49827	47.3481	4.17678	77.2832	3.57279	68.213
3.38557	86.7699	3.65195	78.4556	1.85484	78.8731	3.85072	90.9089	3.84756	42.9721	3.81824	62.8734	4.51789	47.4987	4.19609	77.0191	3.58889	68.4181
3.40141	86.7844	3.66803	78.5194	1.85658	78.9311	3.88601	43.4254	3.86435	43.0033	3.83485	62.9901	4.53702	47.5488	4.21505	77.2342	3.60478	68.6548
3.41618	86.7044	3.68465	78.5664	1.87106	78.9912	3.90313	43.4581	3.88159	42.9594	3.85278	63.1286	4.55541	47.6151	4.23462	77.2835	3.62149	68.635
3.43213	86.7656	3.70096	78.6234	1.87277	78.9991	3.92046	43.5367	3.8986	43.1038	3.86929	63.1746	4.57487	47.7341	4.25335	77.2376	3.63788	68.6749
3.44767	86.9443	3.71781	78.6988	1.88725	79.0625	3.93748	43.5887	3.91604	43.1834	3.88701	63.3335	4.59368	47.6955	4.27283	77.3033	3.65433	68.6238
3.46379	86.7997	3.73415	78.7455	1.88901	79.0446	3.9551	43.6368	3.93296	43.1878	3.90354	63.3822	4.61214	47.6296	4.29187	77.2807	3.67119	68.545
3.4788	86.8194	3.75088	78.7675	1.90338	79.104	3.9723	43.696	3.95081	43.2884	3.92138	63.4299	4.6311	47.9031	4.3114	77.0361	3.68776	68.8017
3.49419	86.9986	3.76707	78.8357	1.90501	79.1135	3.98991	43.6871	3.96773	43.2912	3.93804	63.6742	4.65053	47.9711	4.33022	77.3674	3.70385	68.7596
3.50929	86.9189	3.78365	78.9219	1.91956	79.2182	4.0072	43.7911	3.98494	43.3726	3.95605	63.5757	4.66986	47.9888	4.3499	77.4735	3.71972	68.5424
3.52473	87.0504	3.79978	78.9949	1.92136	79.2367	4.02485	43.8572	4.00173	43.3955	3.97255	63.8194	4.68827	47.9825	4.36863	77.5456	3.75247	34.6766
3.54014	87.0866	3.81633	79.0344	1.93591	79.3329	4.04206	43.8944	4.01917	43.5043	3.99062	63.8828	4.7072	48.1292	4.38787	77.4369	3.76851	34.6574
3.55592	87.0807	3.83261	79.0945	1.93799	79.2677	4.05984	43.8902	4.03588	43.5075	4.00718	63.9611	4.72637	48.2259	4.40628	77.5529	3.7854	34.7485
3.5707	87.0777	3.84942	79.1444	1.9527	79.3826	4.07704	43.9945	4.05409	43.5136	4.02486	64.0939	4.7467	48.3714	4.42526	77.7042	3.80164	34.7416
3.58637	87.2014	3.86557	79.1413	1.9543	79.3917	4.09506	43.9923	4.07078	43.6136	4.04132	64.1449	4.76577	48.3666	4.44322	77.7597	3.81836	34.7168
3.60168	86.8673	3.88202	79.3305	1.9686	79.4767	4.11216	44.0008	4.08802	43.713	4.05907	64.254	4.7847	48.3989	4.46222	77.9161	3.83475	34.7531
3.61693	87.1234	3.89871	79.1286	1.97014	79.4662	4.12974	44.0535	4.10546	43.7329	4.07555	64.3257	4.80351	48.4722	4.48126	77.7791	3.85096	34.7706
3.6321	87.1764	3.91632	78.8829	1.98467	79.567	4.1643	44.2095	4.12243	43.733	4.09323	64.3703	4.82209	48.5572	4.50064	78.2005	3.86765	34.8568
3.64774	87.2105	3.93244	78.8439	1.98641	79.5535	4.18149	44.219	4.13944	43.7991	4.10959	64.4958	4.84094	48.621	4.51929	78.1531	3.88399	34.8087
3.66232	87.1668	3.94965	79.1167	2.00113	79.6601	4.19921	44.2368	4.15707	43.8447	4.12735	64.5739	4.86086	48.7394	4.53855	78.0578	3.90082	34.8681
3.67778	87.2793	3.96598	79.1984	2.00271	79.6238	4.21639	44.2572	4.17385	43.9411	4.14403	64.6909	4.87926	48.694	4.5566	78.2307	3.91765	34.905
3.6929	87.4695	3.98262	79.0006	2.01711	79.7813	4.23406	44.3161	4.19118	43.9955	4.16182	64.7946	4.89787	48.8811	4.57584	78.2613	3.9339	34.9318
3.70857	87.2116	3.99856	79.2749	2.0187	79.7581	4.251	44.3798	4.20785	44.0387	4.17842	64.8562	4.91694	48.9718	4.59417	78.198	3.95074	34.9537
3.72308	87.2247	4.01492	79.3358	2.03311	79.8435	4.26869	44.4067	4.22495	44.0222	4.19617	64.9607	4.93611	49.0008	4.61327	78.4843	3.96719	34.9962
3.73854	87.3321	4.03096	79.3268	2.03508	79.8665	4.28594	44.4477	4.24183	44.2062	4.21256	65.0632	4.95478	49.054	4.6321	78.6055	3.98357	34.9706
3.75346	87.6689	4.04789	79.2722	2.04966	79.8978	4.30393	44.5524	4.25964	44.2353	4.23027	65.1552	4.97329	49.2404	4.65089	78.6984	3.99962	35.1115
3.7687	87.2866	4.0639	79.1623	2.05144	79.8605	4.32107	44.5654	4.27646	44.2584	4.2468	65.2438	4.99278	49.1863	4.66945	78.7465	4.01616	35.095
3.78344	87.4767	4.081	79.2308	2.06588	80.0131	4.33879	44.5955	4.29388	44.3235	4.26448	65.3318	5.01187	49.4594	4.68844	78.7669	4.03277	35.1525
3.79941	87.4334	4.09752	79.3358	2.06736	79.9778	4.35584	44.6555	4.31088	44.4063	4.28094	65.4938	5.03009	49.5677	4.70695	78.8276	4.04906	35.2034
3.81422	87.6413	4.1146	79.246	2.08188	80.0791	4.3739	44.6515	4.32829	44.4564	4.29851	65.56	5.049	49.4806	4.76327	40.6258	4.06532	35.1919
3.8296	87.4059	4.13122	79.2289	2.08365	80.0808	4.39102	44.7261	4.3455	44.477	4.31485	65.6477	5.06812	49.6352	4.78159	40.6745	4.08183	35.2605
3.84465	87.4475	4.14814	79.2022	2.09886	80.1618	4.40851	44.7538	4.36275	44.4918	4.33255	65.7394	5.08714	49.7786	4.80127	40.5601	4.09824	35.2705
3.86041	87.818	4.16404	79.3072	2.10044	80.1147	4.42534	44.78	4.37979	44.568	4.34901	65.8566	5.10566	49.728	4.81943	40.7522	4.11481	35.287
3.87558	87.6923	4.18074	79.1182	2.11493	80.2528	4.44333	44.8612	4.39738	44.6738	4.3667	65.9341	5.12472	49.9106	4.83841	40.7516	4.13105	35.3582
3.89095	87.7351	4.19695	79.3683	2.1168	80.2414	4.46023	44.9154	4.41423	44.7177	4.38306	66.0448	5.1436	49.8378	4.85764	40.8995	4.1473	35.3899
3.90532	87.7985	4.21345	79.2452	2.13134	80.3044	4.47784	44.9439	4.43153	44.7008	4.40113	66.0843	5.16274	49.9402	4.8766	40.9303	4.16364	35.3312
3.921	88.1727	4.22982	79.2685	2.13313	80.3045	4.49484	45.0017	4.44856	44.8296	4.41754	66.2771	5.1816	49.9892	4.89498	40.8905	4.18031	35.4034
3.93569	88.3273	4.24669	79.2233	2.14761	80.4139	4.51217	45.0183	4.46645	44.8636	4.43533	66.2701	5.20009	50.2142	4.9141	40.8899	4.19635	35.5029
3.9509	88.2105	4.26294	79.1236	2.14934	80.3734	4.52924	45.076	4.48321	45.0111	4.45183	66.4002	5.21873	50.1977	4.93286	41.0144	4.21289	35.4847
3.96616	87.986	4.27988	79.0383	2.16395	80.4771	4.54675	45.1096	4.5007	45.0477	4.46945	66.4268	5.23747	50.3025	4.95203	41.0269	4.22914	35.5827
3.98211	88.0146	4.2958	79.2097	2.16587	80.4649	4.56384	45.2104	4.51713	45.0712	4.48602	66.5556	5.25583	50.4635	4.97055	41.0738	4.24582	35.5449
3.99772	88.3639	4.31265	79.3277	2.18038	80.5508	4.58127	45.1903	4.53434	45.0685	4.50396	66.7247	5.27475	50.4512	4.98988	41.1249	4.2623	35.591
4.01333	88.427	4.32877	79.258	2.18221	80.5555	4.59842	45.2668	4.55115	45.1971	4.52041	66.7795	5.29372	50.5397	5.00836	41.1672	4.27902	35.7148
4.02815	88.6235	4.34577	79.2481	2.19667	80.6495	4.61644	45.2881	4.56809	45.1476	4.53817	66.9452	5.31275	50.7226	5.0276	41.2065	4.29556	35.7663
4.04353	88.6186	4.36193	79.4028	2.19817	80.6296	4.6334	45.3178	4.58477	45.2687	4.55466	67.0012	5.33161	50.7504	5.0462	41.1995	4.3124	35.7579
4.0578	88.6058	4.37907	79.3834	2.21266	80.7453	4.65121	45.3655	4.60204	45.3406	4.57244	67.1086	5.35042	50.9114	5.06623	41.3389	4.32854	35.83
4.07338	88.7784	4.39576	79.5167	2.21408	80.7236	4.66816	45.445	4.6188	45.3867	4.58895	67.2707	5.36964	50.8803	5.08541	41.3152	4.34526	35.8739
4.08804	88.7798	4.41238	79.3696	2.22853	80.8274	4.68589	45.5371	4.63668	45.491	4.60692	67.3582	5.38848	50.9989	5.10473	41.4184	4.36184	35.8349
4.10327	88.3721	4.4283	79.6651	2.23002	80.8054	4.70272	45.5287	4.65338	45.4908	4.62323	67.409	5.40835	51.001	5.12362	41.5284	4.37842	35.9228
4.11834	89.0344	4.44504	79.6623	2.24458	80.888	4.72028	45.6296	4.6707	45.4889	4.64082	67.3693	5.42701	51.1471	5.14324	41.419	4.39494	36.0135
4.13351	89.0392	4.46123	79.6413	2.24635	80.8755	4.73733	45.6442	4.68731	45.6269	4.65712	67.5966	5.44514	51.2454	5.16219	41.6556	4.41169	36.1136
4.1485	89.1593	4.47806	79.5337	2.26141	80.9797	4.75481	45.6798	4.70478	45.6781	4.67494	67.7473	5.46509	51.3294	5.18129	41.5997	4.42835	36.0359
4.16407	89.2041	4.49396	79.8239	2.2631	80.9911	4.77203	45.7394	4.72189	45.6081	4.69145	67.8153	5.48383	51.3939	5.20012	41.6619	4.44515	36.1291
4.17867	89.4393	4.51132	79.6966	2.27768	81.0669	4.78955	45.787	4.73927	45.8132	4.70934	67.9365	5.50299	51.4686	5.21996	41.6924	4.46133	36.2158
4.19406	89.5593	4.52799	79.6477	2.2794	81.0108	4.80655	45.8679	4.75565	45.8061	4.72585	68.0074	5.5234	51.6193	5.23838	41.6908	4.47776	36.1857
4.20873	89.3839	4.54479	79.888	2.29425	81.1407	4.82446	45.8428	4.77279	45.939	4.74359	68.1196	5.5421	51.6618	5.25766	41.9417	4.49385	36.3205
4.2244	89.4715	4.56098	79.7389	2.29602	81.1458	4.84166	45.9426	4.78947	45.9739	4.76005	68.1745	5.56157	51.7203	5.2769	41.8284	4.51027	36.3052
4.2392	89.6403	4.57774	79.8446	2.31135	81.2414	4.85917	45.9473	4.80664	45.9803	4.77784	68.2553	5.58041	51.8742	5.29642	41.9419	4.52704	36.3912
4.25428	89.5307	4.59392	79.8397	2.31304	81.2163	4.87612	46.0023	4.82327	46.114	4.79424	68.4416	5.59909	51.8785	5.31483	41.9437	4.54342	36.4894
4.26897	89.6587	4.61058	79.9307	2.32802	81.2948	4.89373	46.0848	4.84069	46.1355	4.8121	68.458	5.61847	51.976	5.33491	42.1396	4.55971	36.5075
4.28497	89.8323	4.62687	80.0512	2.32959	81.3289	4.91062	46.1565	4.85744	46.1876	4.82877	68.6531	5.63874	52.052	5.35371	41.9756	4.57581	36.5874
4.29969	90.1086	4.64353	80.2123	2.34433	81.3831	4.92799	46.2542	4.87466	46.2248	4.84621	68.8097	5.65781	52.2165	5.37409	42.2921	4.59185	36.5434
4.31502	89.9371	4.65976	80.2819	2.34562	81.3753	4.94536	46.2876	4.89142	46.3455	4.86262	68.8342	5.67643	52.2045	5.39317	42.242	4.60847	36.6296
4.32994	90.3891	4.67624	80.1644	2.35985	81.5014	4.96319	46.3254	4.90854	46.3567	4.88028	68.9549	5.6951	52.33	5.41215	42.168	4.62481	36.6588
4.3452	90.3932	4.69275	80.4391	2.36143	81.4703	4.9803	46.3576	4.92524	46.4154	4.89663	69.0107	5.71433	52.3436	5.43079	42.3187	4.64086	36.7001
4.35985	90.4185	4.7096	80.3747	2.37577	81.533	4.99826	46.3911	4.94223	46.4667	4.91436	69.1088	5.73297	52.448	5.45083	42.3417	4.65711	36.6641
4.37559	90.5491	4.72575	80.1247	2.3776	81.5551	5.01561	46.3895	4.95901	46.5163	4.93075	69.205	5.75172	52.4905	5.46956	42.3955	4.67345	36.839
4.39058	90.4047	4.74217	80.5874	2.39269	81.6554	5.03307	46.4203	4.97682	46.6116	4.9484	69.413	5.77053	52.6954	5.48884	42.4972	4.68977	36.8427
4.40568	90.6731	4.75879	80.439	2.39419	81.5886	5.05021	46.5873	4.99369	46.564	4.96491	69.5059	5.79016	52.8258	5.5075	42.5245	4.70629	36.9423
4.4213	90.8264	4.77554	80.411	2.4088	81.6965	5.06748	46.5642	5.01081	46.7323	4.98207	69.5503	5.81053	52.8395	5.52678	42.6255	4.72276	36.9494
4.4366	90.5911	4.79179	80.7106	2.41046	81.6776	5.08441	46.6245	5.02773	46.69	4.99848	69.5295	5.8299	52.9036	5.54543	42.7179	4.73907	36.9811
4.45141	90.8598	4.8085	80.6522	2.42518	81.7817	5.10203	46.6656	5.0449	46.7749	5.01622	69.7315	5.84916	53.1002	5.56504	42.6622	4.75529	37.0969
4.46684	90.936	4.82456	80.8029	2.42684	81.7651	5.11908	46.7759	5.06157	46.8908	5.03265	69.8829	5.86804	53.1029	5.5844	42.7357	4.77205	37.1431
4.48154	91.0269	4.84145	80.8018	2.44199	81.8756	5.13645	46.7791	5.07899	46.9078	5.0503	69.9752	5.88787	53.2669	5.60385	42.8589	4.78854	37.1761
4.49706	91.1399	4.85771	80.9115	2.44352	81.84	5.15364	46.8421	5.09563	46.99	5.06678	70.0165	5.90634	53.2355	5.62254	42.7584	4.80494	37.2032
4.5122	91.2237	4.87443	80.9499	2.45811	81.9505	5.17138	46.8446	5.11327	47.0284	5.08439	70.1557	5.92643	53.224	5.64219	42.9409	4.82125	37.182
4.528	91.2223	4.89044	81.1437	2.45972	81.9278	5.18833	46.8852	5.13015	47.0582	5.10078	70.2041	5.94561	53.5089	5.66077	42.9893	4.83796	37.2206
4.54317	91.0272	4.90721	80.788	2.47424	82.0473	5.20594	46.9767	5.14754	47.1015	5.11847	70.3581	5.9653	53.4856	5.68039	43.0809	4.85431	37.34
4.5875	42.5034	4.95377	39.5377	2.47591	82.0281	5.22304	47.0285	5.16428	47.2074	5.13493	70.4086	5.9855	53.6277	5.69931	43.0843	4.87141	37.3831
4.60262	42.4586	4.97057	39.5997	2.49142	82.127	5.24075	47.1219	5.18154	47.2337	5.15277	70.5172	6.004	53.5876	5.71882	43.098	4.88778	37.4375
4.61885	42.5854	4.98747	39.612	2.49308	82.0886	5.25781	47.2169	5.19833	47.2553	5.16945	70.6487	6.02268	53.8158	5.73788	43.2176	4.90425	37.4865
4.63358	42.5738	5.00396	39.63	2.50782	82.2254	5.27557	47.2085	5.21522	47.4076	5.18716	70.765	6.04213	53.9241	5.7574	43.208	4.92059	37.5575
4.64995	42.5369	5.02024	39.624	2.50942	82.1895	5.29263	47.235	5.23226	47.4043	5.2037	70.8053	6.06094	53.978	5.77602	43.2985	4.93723	37.6445
4.66492	42.7174	5.03725	39.7177	2.52415	82.2866	5.31019	47.2944	5.24955	47.4041	5.22136	70.9269	6.0801	54.1266	5.79589	43.4057	4.95336	37.6339
4.68044	42.6982	5.05365	39.7648	2.52613	82.3152	5.32735	47.3855	5.26644	47.5012	5.23766	71.11	6.09868	54.0018	5.81534	43.5446	4.9699	37.6521
4.69592	42.786	5.07082	39.7938	2.54087	82.3411	5.34523	47.4101	5.28342	47.6662	5.2555	71.2061	6.11804	54.1476	5.8352	43.4349	4.98625	37.728
4.71144	42.7954	5.0872	39.8407	2.54302	82.3876	5.36223	47.4108	5.3002	47.569	5.27194	71.2369	6.13669	54.197	5.8538	43.51	5.00294	37.7664
4.72669	42.8913	5.10421	39.8973	2.55778	82.4948	5.37943	47.4755	5.31785	47.7001	5.28959	71.3868	6.15543	54.3857	5.87407	43.5331	5.01911	37.8307
4.74211	42.8588	5.12058	39.923	2.5593	82.4542	5.39656	47.4579	5.33444	47.6869	5.30611	71.4628	6.17574	54.497	5.89282	43.7794	5.03551	37.8436
4.75693	43.0158	5.13721	39.9112	2.57391	82.572	5.41404	47.5714	5.35185	47.7726	5.3238	71.5519	6.19573	54.5591	5.91226	43.7763	5.05167	37.9891
4.77273	43.1264	5.15357	40.0271	2.57555	82.5671	5.43091	47.7053	5.36857	47.7844	5.34031	71.6434	6.21403	54.5793	5.93053	43.8764	5.06815	38.0099
4.78779	43.0549	5.1705	40.045	2.59085	82.6807	5.44852	47.6605	5.38583	47.857	5.35808	71.8528	6.23263	54.7114	5.95019	43.8324	5.08476	38.0617
4.80342	43.1228	5.18672	40.087	2.59241	82.6591	5.46549	47.6617	5.40226	47.918	5.37465	71.8351	6.25128	54.7235	5.96885	43.9534	5.10138	38.1288
4.81833	43.2119	5.20322	40.1427	2.60726	82.7839	5.4833	47.7636	5.41928	47.9768	5.39243	71.9394	6.27153	54.9377	5.9886	44.0403	5.11781	38.1814
4.83402	43.2091	5.21959	40.1532	2.6089	82.7186	5.50056	47.7923	5.43623	48.1031	5.40901	72.0498	6.28976	54.9967	6.0076	44.0718	5.13413	38.1443
4.84894	43.2717	5.23638	40.1811	2.62434	82.8823	5.51831	47.9109	5.45318	48.1493	5.42676	72.3008	6.30913	55.0451	6.02696	44.0992	5.15042	38.3211
4.86553	43.2465	5.25316	40.2378	2.62617	82.8415	5.53552	47.917	5.47021	48.1536	5.44313	72.315	6.32754	55.1238	6.046	44.077	5.1666	38.337
4.88069	43.3413	5.27031	40.3261	2.64131	82.9396	5.55311	48.0028	5.4876	48.213	5.46075	72.3871	6.34643	55.1944	6.0651	44.2776	5.18281	38.4196
4.89602	43.3336	5.2864	40.3899	2.64311	82.9583	5.57022	48.0232	5.50435	48.2925	5.47735	72.4633	6.36466	55.3128	6.08373	44.3019	5.19906	38.3996
4.91091	43.4508	5.30314	40.3835	2.65809	83.011	5.58778	48.0734	5.52161	48.5047	5.49517	72.6253	6.38525	55.4922	6.10263	44.2765	5.21543	38.4163
4.92714	43.4503	5.31958	40.4843	2.6598	83.0136	5.60488	48.1394	5.53821	48.4604	5.51158	72.7568	6.40481	55.5363	6.12135	44.3959	5.23188	38.5278
4.94228	43.5688	5.33677	40.5075	2.67475	83.1481	5.62235	48.1519	5.55556	48.4807	5.52932	72.7911	6.44165	55.5866	6.14048	44.591	5.24801	38.53
4.95753	43.5324	5.35322	40.5718	2.67654	83.1127	5.63961	48.1304	5.57244	48.5185	5.5458	72.8676	6.46038	55.7266	6.15916	44.446	5.26426	38.5698
4.97267	43.5719	5.37016	40.592	2.69133	83.212	5.65765	48.1534	5.58983	48.6053	5.56355	73.0374	6.47976	55.7785	6.17904	44.5823	5.28088	38.734
4.98808	43.6203	5.38656	40.6525	2.69298	83.1885	5.67466	48.2368	5.60647	48.6391	5.5798	73.1663	6.49789	55.8733	6.19792	44.634	5.29735	38.7244
5.00321	43.7133	5.40342	40.7217	2.70809	83.2943	5.69204	48.2912	5.62355	48.7121	5.59739	73.2041	6.51661	55.9386	6.2172	44.6114	5.31357	38.8142
5.01873	43.756	5.41964	40.722	2.70985	83.2425	5.70907	48.3208	5.64062	48.752	5.61383	73.2814	6.53555	56.0778	6.23592	44.7221	5.33006	38.8053
5.03375	43.7265	5.43643	40.7942	2.72472	83.3293	5.72669	48.3848	5.65777	48.7195	5.63156	73.4394	6.554	56.1163	6.25549	44.8336	5.34645	38.8682
5.0497	43.9135	5.45317	40.8291	2.72647	83.3101	5.74375	48.4004	5.67464	48.9064	5.64829	73.5553	6.57502	56.2446	6.27458	44.8553	5.36291	38.9732
5.06474	43.8402	5.47019	40.8941	2.7415	83.4106	5.7612	48.4179	5.69192	48.9414	5.66609	73.6387	6.59414	56.3225	6.29424	44.8111	5.37914	38.9871
5.0805	43.9718	5.48655	40.9456	2.74349	83.3707	5.77818	48.5431	5.70867	49.0371	5.68254	73.7386	6.61271	56.4029	6.31335	44.9687	5.39549	39.0622
5.09649	44.0199	5.50372	40.9957	2.75804	83.4948	5.79586	48.524	5.7259	49.0935	5.70038	73.9314	6.63087	56.4644	6.33263	44.9982	5.41156	39.0993
5.11151	43.9555	5.5202	41.0446	2.75973	83.4452	5.81282	48.6344	5.74308	49.1639	5.71691	73.9894	6.64918	56.549	6.35119	45.1367	5.42821	39.1458
5.12679	44.0062	5.53677	41.0981	2.77452	83.5277	5.83021	48.6279	5.76041	49.2873	5.73459	74.092	6.66745	56.6635	6.37086	45.0828	5.44454	39.2082
5.14226	44.0218	5.55311	41.1312	2.77628	83.5113	5.84745	48.6357	5.7772	49.2725	5.75102	74.1602	6.68596	56.7584	6.38944	45.1999	5.46103	39.2772
5.15721	44.2135	5.56975	41.2261	2.79107	83.6107	5.86508	48.7287	5.7946	49.3077	5.76871	74.3477	6.70413	56.8192	6.40824	45.1897	5.47716	39.4268
5.17279	44.2481	5.58648	41.2179	2.79241	83.5558	5.88232	48.7897	5.81118	49.4401	5.78515	74.4295	6.72334	56.9421	6.42711	45.272	5.49348	39.3796
5.18775	44.2058	5.60337	41.3269	2.80747	83.6731	5.89977	48.8389	5.82852	49.4819	5.80296	74.5161	6.74118	57.0554	6.44711	45.3396	5.50959	39.4756
5.2036	44.2887	5.61941	41.336	2.80909	83.6166	5.91665	48.8944	5.84515	49.5069	5.81953	74.6089	6.75971	57.2515	6.46563	45.3602	5.52586	39.545
5.21872	44.3682	5.63634	41.4136	2.82395	83.7403	5.93393	48.7876	5.8625	49.5113	5.83717	74.7603	6.77757	57.0812	6.48583	45.5392	5.54199	39.5775
5.2342	44.4641	5.65264	41.4898	2.8257	83.7124	5.95085	48.8916	5.87913	49.5865	5.85346	74.8357	6.79651	57.3667	6.50457	45.6393	5.55834	39.6111
5.24907	44.4209	5.66913	41.5149	2.84105	83.7871	5.96854	48.9447	5.89614	49.6031	5.87107	74.959	6.81649	57.3573	6.52496	45.6194	5.5749	39.7385
5.2647	44.5511	5.68558	41.5537	2.84285	83.752	5.98557	49.0425	5.91276	49.671	5.88743	75.0515	6.83536	57.4497	6.54388	45.5567	5.59135	39.7896
5.28005	44.6305	5.70251	41.579	2.8578	83.8599	6.00303	49.0843	5.92986	49.8105	5.90533	75.1152	6.854	57.5541	6.56357	45.695	5.60766	39.8493
5.29599	44.5258	5.71871	41.6611	2.85988	83.8558	6.02012	49.1619	5.94648	49.9167	5.92181	75.2096	6.8723	57.5984	6.5828	45.892	5.62407	39.8492
5.31071	44.7121	5.73546	41.7352	2.87483	83.9605	6.03748	49.0554	5.96372	49.9221	5.93935	75.3494	6.89092	57.712	6.60294	45.8101	5.64013	39.9622
5.32657	44.5794	5.752	41.7755	2.87658	83.9251	6.05467	49.1557	5.9803	49.9854	5.95581	75.4756	6.90942	57.8184	6.62186	45.8566	5.65686	39.9771
5.34184	44.668	5.76871	41.8489	2.89156	83.9706	6.07205	49.2561	5.99789	50.105	5.97362	75.5855	6.92864	57.8573	6.64134	45.9964	5.67283	40.1053
5.35747	44.7911	5.78483	41.934	2.89357	83.9331	6.0892	49.2887	6.01446	50.127	5.99021	75.7435	6.94827	58.0499	6.6602	46.0369	5.68937	40.1333
5.37252	44.8301	5.8015	41.9517	2.90865	83.982	6.10662	49.2963	6.03211	50.1607	6.00799	75.7997	6.9668	58.0946	6.6802	46.1178	5.70559	40.1815
5.38833	44.8702	5.81779	42.0037	2.91062	83.9138	6.12373	49.3032	6.04881	50.217	6.02421	75.9388	6.98542	58.2293	6.69917	46.1557	5.72172	40.2478
5.4036	44.848	5.8348	42.0411	2.92584	83.888	6.14159	49.305	6.066	50.3471	6.04182	76.0217	7.00387	58.2905	6.71849	46.2462	5.73815	40.3311
5.41948	44.9328	5.85176	42.0879	2.9277	83.9073	6.15861	49.3832	6.08274	50.3626	6.05833	76.1073	7.02283	58.3911	6.73774	46.2413	5.75466	40.4093
5.43479	45.0331	5.86854	42.1593	2.94291	83.8643	6.17614	49.4087	6.09984	50.4101	6.07635	76.2434	7.04237	58.4755	6.75712	46.3268	5.77107	40.3931
5.45043	44.9882	5.88483	42.2075	2.94484	83.61	6.19324	49.5044	6.11632	50.4943	6.0927	76.3562	7.06119	58.6231	6.77585	46.4218	5.78761	40.4818
5.46531	45.0767	5.9016	42.2489	2.96016	83.9124	6.21071	49.4696	6.13346	50.5677	6.11032	76.3304	7.07977	58.6359	6.79508	46.4489	5.80403	40.5432
5.48109	45.1563	5.91793	42.2732	2.96209	83.6027	6.22772	49.6002	6.15002	50.556	6.12681	76.5163	7.09847	58.679	6.81447	46.6137	5.82056	40.6664
5.49655	45.1955	5.93494	42.3227	2.97732	83.732	6.24506	49.5404	6.16676	50.5774	6.14452	76.6649	7.11677	58.8025	6.83469	46.4811	5.83667	40.6369
5.51263	45.2246	5.95133	42.3524	2.97884	83.702	6.26191	49.6486	6.1832	50.6753	6.16109	76.7473	7.13555	59.0551	6.85379	46.6443	5.85294	40.7341
5.52777	45.2488	5.96785	42.4066	2.9936	83.7919	6.27933	49.6543	6.20065	50.7635	6.17889	76.9522	7.15367	58.9501	6.87309	46.6609	5.86944	40.7105
5.54371	45.3735	5.98419	42.469	2.99504	83.8226	6.29643	49.7547	6.2173	50.7393	6.1953	76.9641	7.17236	59.197	6.89191	46.6229	5.88557	40.8501
5.5587	45.2602	6.0008	42.5687	3.00985	83.9924	6.31401	49.8225	6.23441	50.9433	6.21308	77.1286	7.19049	59.1529	6.91127	46.8961	5.90183	40.9192
5.57473	45.3517	6.01734	42.5744	3.01184	83.709	6.33105	49.7992	6.25088	50.9846	6.22948	77.2103	7.20975	59.2253	6.93036	46.8292	5.918	41.0348
5.58969	45.3339	6.03414	42.6418	3.0268	83.9748	6.34876	49.8906	6.26813	50.9785	6.24725	77.3828	7.22923	59.4187	6.95019	46.8458	5.93424	40.9298
5.60567	45.3866	6.05077	42.7036	3.02849	83.8723	6.36593	49.9438	6.28467	51.0114	6.26358	77.4432	7.24795	59.5869	6.96889	47.0127	5.951	41.1714
5.62051	45.4402	6.06762	42.7734	3.04362	84.1529	6.38347	50.0041	6.30197	51.0799	6.28125	77.5061	7.26669	59.4991	6.98833	47.071	5.9674	41.2015
5.63707	45.4877	6.08389	42.7932	3.04507	83.9899	6.40055	50.0218	6.31843	51.1521	6.29761	77.6307	7.2854	59.7034	7.0073	47.167	5.98362	41.1963
5.65233	45.4752	6.10076	42.8816	3.06052	84.1118	6.4181	50.0646	6.33592	51.2243	6.3153	77.7187	7.30305	59.6415	7.02673	47.2269	6.00005	41.3367
5.66901	45.6255	6.11759	42.8721	3.06168	84.0179	6.43508	50.1319	6.35302	51.1912	6.33168	77.8404	7.32269	59.8973	7.04544	47.3029	6.01644	41.3828
5.68399	45.644	6.13463	42.9493	3.07684	84.2238	6.45242	50.1944	6.37003	51.3742	6.3494	77.8595	7.3407	59.9423	7.06483	47.2451	6.03295	41.3995
5.70015	45.7354	6.15085	43.0022	3.07862	83.9826	6.46954	50.2012	6.38671	51.3769	6.36576	78.0333	7.35943	59.9532	7.08402	47.3058	6.04968	41.5112
5.71513	45.7236	6.16744	43.0623	3.09402	84.0876	6.4871	50.3081	6.40397	51.5052	6.38338	78.1358	7.37799	60.052	7.10347	47.5369	6.06647	41.6171
5.73084	45.7736	6.18409	43.0342	3.09564	84.1524	6.50427	50.2622	6.42057	51.4552	6.39978	78.2794	7.39664	60.2703	7.12275	47.5667	6.08298	41.6398
5.74579	45.9621	6.20074	43.1339	3.11124	83.9915	6.52162	50.2996	6.43746	51.4868	6.41752	78.3534	7.41473	60.2739	7.14217	47.5315	6.0993	41.6501
5.76172	46.0332	6.21716	43.1585	3.11305	84.2429	6.53831	50.3879	6.45415	51.5441	6.43396	78.4892	7.43331	60.431	7.16108	47.6323	6.11586	41.7822
5.77637	46.0138	6.23399	43.1881	3.1279	84.2426	6.55597	50.4485	6.47124	51.6297	6.45151	78.6387	7.45167	60.3346	7.18068	47.6078	6.13196	41.8217
5.79229	46.0295	6.25036	43.2353	3.12964	84.0592	6.57297	50.5084	6.48806	51.7813	6.46786	78.7558	7.47036	60.6209	7.19961	47.7839	6.14827	41.9471
5.80728	45.955	6.26706	43.2834	3.14469	84.1495	6.59052	50.502	6.50517	51.8567	6.48551	78.7895	7.48925	60.6428	7.21887	47.9181	6.16452	41.9697
5.82329	46.005	6.28316	43.344	3.14634	84.1712	6.60734	50.5883	6.52201	51.8541	6.50188	78.897	7.50786	60.7168	7.2374	47.8834	6.1807	42.0818
5.83833	46.1556	6.29977	43.3832	3.16192	84.1212	6.62454	50.6556	6.5388	51.9476	6.51944	79.1082	7.52554	60.755	7.25675	47.9995	6.19718	42.0388
5.85412	46.1105	6.31587	43.4559	3.16355	84.1294	6.64147	50.742	6.55518	51.9135	6.53577	79.1794	7.54514	60.9452	7.2756	47.9978	6.21363	42.1608
5.86907	46.1777	6.33247	43.465	3.17838	84.2241	6.65856	50.7689	6.57212	52.0175	6.55353	79.2898	7.56339	60.9869	7.2946	48.1018	6.22976	42.2592
5.8848	46.1219	6.34875	43.5288	3.18066	84.1535	6.67564	50.8772	6.58874	51.9638	6.56989	79.4308	7.58383	61.0758	7.31335	48.1968	6.24594	42.2738
5.89953	46.2814	6.36544	43.5586	3.19584	84.3458	6.69303	50.7868	6.6057	52.151	6.58728	79.5811	7.60225	61.2882	7.33276	48.1238	6.26218	42.3803
5.91518	46.1952	6.38179	43.6033	3.1979	84.3079	6.70994	50.9736	6.62206	52.2122	6.60373	79.751	7.62061	61.2639	7.3516	48.3326	6.27858	42.4412
5.93046	46.4006	6.39842	43.6694	3.21322	84.3979	6.72731	50.8946	6.63894	52.2	6.62165	79.9015	7.63851	61.4032	7.37106	48.329	6.29476	42.4179
5.94645	46.431	6.41464	43.7093	3.21477	84.4019	6.74417	51.0464	6.6555	52.3214	6.63812	80.0962	7.65678	61.4902	7.38969	48.4189	6.31121	42.6067
5.96152	46.3692	6.43182	43.7535	3.22979	84.4171	6.76203	51.0337	6.67283	52.3036	6.65618	80.2176	7.67591	61.5393	7.40903	48.4157	6.3276	42.5991
5.97719	46.4447	6.44804	43.8152	3.23135	84.287	6.77892	51.0931	6.68936	52.3349	6.67291	80.348	7.69541	61.7154	7.42777	48.5407	6.34382	42.6197
5.99194	46.5915	6.46449	43.8664	3.24653	84.3444	6.79668	51.2365	6.70631	52.4302	6.69063	80.467	7.71397	61.8043	7.4474	48.5743	6.35995	42.7117
6.0077	46.5285	6.48083	43.9272	3.24825	84.446	6.81366	51.2605	6.7229	52.5797	6.70686	80.5814	7.73327	61.917	7.46579	48.6559	6.37615	42.81
6.0224	46.6034	6.49754	43.9431	3.26389	84.4329	6.8315	51.2542	6.73999	52.4908	6.72476	80.6663	7.75158	61.9481	7.48467	48.7876	6.39232	42.9362
6.03826	46.576	6.51392	44.0115	3.26551	84.4687	6.84904	51.3934	6.75677	52.6276	6.74157	80.8469	7.77014	61.988	7.50352	48.7663	6.40859	42.9407
6.05324	46.7186	6.53084	44.0579	3.28095	84.3727	6.86676	51.425	6.77386	52.5491	6.75953	80.9521	7.78862	62.1159	7.52352	48.945	6.42475	43.0556
6.06913	46.6815	6.54717	44.0235	3.28244	84.4952	6.88364	51.5101	6.79045	52.6826	6.77618	81.0768	7.80727	62.2899	7.54231	49.0198	6.44163	43.0791
6.08429	46.7665	6.56388	44.1334	3.29764	84.4951	6.90166	51.4928	6.80747	52.8111	6.79412	81.2081	7.82584	62.2678	7.56175	49.0435	6.45786	43.1403
6.10024	46.8048	6.58003	44.1466	3.29931	84.5456	6.91857	51.6025	6.824	52.776	6.81073	81.2909	7.84533	62.3616	7.58078	49.0519	6.47409	43.2075
6.11501	46.8572	6.59684	44.1438	3.31488	84.5418	6.93614	51.6943	6.84137	52.891	6.82859	81.4101	7.86379	62.3608	7.6001	49.1008	6.49059	43.2696
6.13116	46.8319	6.61293	44.1478	3.31642	84.5187	6.9531	51.6769	6.85803	52.8964	6.84518	81.4509	7.88229	62.7169	7.61901	49.2203	6.50731	43.3494
6.14595	46.889	6.62971	44.2388	3.33202	84.5247	6.97069	51.8348	6.87538	53.0044	6.86328	81.5416	7.90115	62.6526	7.63827	49.2894	6.52357	43.4623
6.16161	46.9736	6.64613	44.2411	3.33373	84.5887	6.98796	51.8315	6.89172	53.0833	6.87941	81.4724	7.92033	62.8216	7.65726	49.2757	6.53992	43.4475
6.17635	46.9352	6.66274	44.2693	3.34877	84.5621	7.00561	51.8624	6.90872	53.0459	6.89722	81.4945	7.93881	62.8565	7.67648	49.3716	6.55616	43.5663
6.19227	47.1014	6.67911	44.2825	3.35057	84.5351	7.0228	51.9616	6.92518	53.1633	6.9139	81.3851	7.95738	63.0464	7.69637	49.5338	6.57253	43.6079
6.20744	47.0719	6.69563	44.3509	3.36614	84.3143	7.04052	52.0628	6.94252	53.1739	6.93073	81.8111	7.97588	63.0363	7.71606	49.5697	6.58895	43.6863
6.22316	47.2112	6.71189	44.4194	3.36786	84.6433	7.05746	52.1028	6.95906	53.296	6.94696	81.9674	7.99457	63.0675	7.73468	49.6973	6.6053	43.7218
6.23825	47.1806	6.72845	44.4841	3.38439	84.7715	7.07522	52.1016	6.97583	53.2546	6.96459	81.8882	8.01408	63.1666	7.7548	49.7631	6.62115	43.8743
6.25362	47.2094	6.74491	44.4521	3.38609	84.6843	7.09279	52.1929	6.99196	53.3692	6.9807	82.0461	8.03265	63.4059	7.77357	49.8294	6.63751	43.9387
6.26858	47.1789	6.76191	44.5047	3.40138	84.6939	7.11062	52.3096	7.00925	53.4045	6.99832	82.367	8.05047	63.3595	7.7932	50.0018	6.65361	43.9636
6.28444	47.3638	6.77818	44.5776	3.40295	84.7973	7.12756	52.2842	7.02587	53.4936	7.01452	82.1694	8.06925	63.4983	7.81244	49.9204	6.67001	44.0153
6.29966	47.2521	6.79486	44.6105	3.41832	84.5455	7.14531	52.3464	7.04286	53.537	7.03216	82.4087	8.08765	63.5744	7.83231	49.9612	6.68604	44.1233
6.3155	47.3777	6.81099	44.6513	3.42011	84.6683	7.1623	52.4138	7.05932	53.5638	7.04832	82.309	8.10585	63.5459	7.85083	50.2126	6.70231	44.1556
6.33049	47.4268	6.82757	44.7109	3.43534	84.9029	7.17976	52.4828	7.0767	53.6523	7.06631	82.3406	8.1239	63.7965	7.8708	50.2061	6.71847	44.2477
6.34661	47.4328	6.84378	44.7257	3.43716	84.6508	7.19667	52.4893	7.093	53.6944	7.08274	82.4179	8.14298	63.85	7.89002	50.1596	6.73487	44.3123
6.36143	47.5278	6.86083	44.7569	3.45279	84.8678	7.2141	52.6184	7.11	53.7096	7.10026	82.562	8.16123	63.9606	7.90924	50.3435	6.75105	44.428
6.37683	47.5653	6.87722	44.7723	3.45456	84.7387	7.23111	52.6444	7.12676	53.7857	7.11678	82.7059	8.17984	64.0781	7.92826	50.4297	6.76727	44.4559
6.39175	47.6387	6.89397	44.8376	3.47032	84.7392	7.24878	52.6651	7.14356	53.8204	7.13426	82.5953	8.19863	64.0923	7.94795	50.3923	6.78343	44.4746
6.40735	47.7044	6.91033	44.8769	3.47204	84.7661	7.26586	52.8126	7.16002	53.917	7.15045	82.6084	8.2169	64.232	7.96694	50.4668	6.79991	44.5397
6.42256	47.5433	6.92674	44.8554	3.48774	84.9067	7.28357	52.9163	7.17699	54.0536	7.16769	82.6143	8.23634	64.3302	7.98632	50.5907	6.81621	44.6625
6.43836	47.709	6.94299	44.9684	3.4893	84.6747	7.30043	52.8304	7.19376	53.9803	7.18404	82.8878	8.25628	64.4365	8.00522	50.6838	6.83237	44.7475
6.45326	47.7916	6.95969	44.9912	3.50603	84.804	7.31791	52.9354	7.21081	54.0797	7.20181	83.0246	8.27503	64.4876	8.02494	50.7045	6.84881	44.802
6.46887	47.7973	6.97604	45.007	3.5077	84.9036	7.33475	53.0515	7.26128	54.379	7.2184	83.04	8.29341	64.5168	8.04359	50.8132	6.86516	44.8349
6.4838	47.8428	6.99264	45.0817	3.52347	84.96	7.3524	53.1135	7.27829	54.3554	7.23618	83.0271	8.31198	64.7558	8.06314	50.8367	6.88121	44.9371
6.49922	47.9238	7.00878	45.0615	3.52512	84.8622	7.36941	53.1927	7.29476	54.3701	7.25262	83.0205	8.33032	64.859	8.08206	50.917	6.89728	44.9777
6.51425	47.9686	7.02548	45.0737	3.54103	84.9273	7.38675	53.2622	7.31208	54.4015	7.27032	82.9854	8.34874	64.9127	8.10169	50.8941	6.91355	45.1139
6.52971	48.0965	7.04154	45.194	3.54306	84.8927	7.40377	53.3227	7.32871	54.4658	7.28648	83.2639	8.36862	65.0263	8.12076	51.1429	6.92971	45.0985
6.54458	48.0251	7.05818	45.2063	3.55925	84.9337	7.42169	53.3756	7.34634	54.5566	7.30417	83.1018	8.38688	65.0855	8.14023	51.2109	6.94569	45.184
6.56014	48.0358	7.0745	45.2148	3.56105	84.8728	7.43859	53.3216	7.36271	54.5528	7.3207	83.1972	8.40512	65.2243	8.15911	51.3552	6.96182	45.3281
6.57499	48.0171	7.09124	45.3371	3.57705	84.9798	7.45596	53.4036	7.38019	54.6647	7.3382	83.2809	8.42313	65.2624	8.17955	51.3085	6.97815	45.478
6.59061	48.0746	7.10748	45.3811	3.57861	85.0137	7.47282	53.4831	7.39657	54.7269	7.3543	83.2748	8.44164	65.3666	8.19875	51.4143	6.99468	45.453
6.60528	48.2163	7.12416	45.4526	3.5939	85.1558	7.4904	53.6467	7.41386	54.7489	7.37192	83.5874	8.4608	65.5237	8.21885	51.6209	7.01083	45.5957
6.6213	48.3269	7.14024	45.4338	3.59605	84.964	7.50755	53.6279	7.43018	54.8905	7.38811	83.6881	8.47913	65.5431	8.23764	51.5034	7.02737	45.5877
6.63625	48.2468	7.15691	45.4128	3.61129	85.2225	7.52497	53.703	7.44745	54.8504	7.40594	83.6154	8.49733	65.6023	8.2575	51.7412	7.04354	45.6537
6.65174	48.3395	7.17298	45.4867	3.6132	85.1	7.54189	53.765	7.46399	54.9327	7.42221	83.575	8.51605	65.8036	8.27654	51.6778	7.05983	45.7076
6.6665	48.3334	7.18955	45.5493	3.62865	85.1478	7.55956	53.862	7.48095	55.0396	7.43995	83.7124	8.53436	65.829	8.29582	51.8415	7.07595	45.8318
6.68225	48.3258	7.20555	45.5606	3.63061	84.9808	7.57625	53.9255	7.49739	55.0113	7.45667	84.0247	8.5544	66.0849	8.31503	51.8258	7.09257	45.8346
6.69721	48.3825	7.22204	45.6267	3.64678	85.0922	7.59428	53.9368	7.5143	55.1925	7.4743	84.0989	8.57407	66.0161	8.33545	52.1094	7.10863	45.9107
6.71308	48.4307	7.23819	45.694	3.64856	85.1963	7.61124	53.958	7.53077	55.1726	7.49054	84.0194	8.59267	66.2183	8.3545	52.0792	7.12517	46.071
6.72831	48.491	7.25502	45.7488	3.66571	84.9872	7.62869	54.0532	7.5477	55.2923	7.50754	84.2119	8.61076	66.2202	8.37446	52.2076	7.14117	46.075
6.74414	48.4669	7.27116	45.7591	3.68181	85.2841	7.6455	54.129	7.56419	55.4125	7.53843	41.8142	8.62904	66.3579	8.39318	52.219	7.15735	46.0881
6.7591	48.5067	7.28836	45.7963	3.68359	85.1409	7.66311	54.1745	7.58146	55.3476	7.5548	41.8514	8.64685	66.3377	8.41319	52.27	7.17351	46.1875
6.77469	48.5914	7.3046	45.774	3.69896	85.0897	7.67983	54.2074	7.59842	55.3856	7.57256	41.9846	8.66567	66.4994	8.43248	52.3448	7.18967	46.2322
6.79005	48.6207	7.32109	45.8803	3.70073	85.3432	7.69744	54.3468	7.61508	55.3872	7.58897	42.0161	8.68364	66.5795	8.45212	52.3683	7.20621	46.3068
6.80561	48.68	7.3372	45.8595	3.71624	85.2958	7.71441	54.3285	7.63141	55.4754	7.60679	42.1065	8.7029	66.5775	8.47062	52.5537	7.22275	46.3839
6.8205	48.7828	7.35375	45.895	3.71861	85.2067	7.73172	54.4218	7.64853	55.6311	7.62348	41.9851	8.72142	66.8211	8.49035	52.6916	7.2388	46.4483
6.83612	48.674	7.37003	45.922	3.73409	85.0798	7.74867	54.4329	7.66509	55.6853	7.64113	42.1061	8.73982	66.8809	8.50891	52.7416	7.25536	46.5221
6.8512	48.6939	7.38657	45.9588	3.7357	85.3924	7.76615	54.4947	7.68193	55.7247	7.65791	42.1856	8.75782	66.915	8.52829	52.6993	7.27159	46.6329
6.86686	48.8084	7.40272	45.9766	3.75164	85.2934	7.78341	54.6002	7.69831	55.7849	7.67481	42.2199	8.77624	67.0599	8.54665	52.8365	7.28783	46.7174
6.88173	48.8492	7.41921	46.019	3.75349	85.2976	7.80139	54.6066	7.71537	55.821	7.69136	42.2362	8.79424	67.0226	8.56657	53.0149	7.30421	46.7494
6.89743	48.9611	7.43544	46.1425	3.76889	85.0953	7.81828	54.7125	7.73181	55.862	7.70924	42.3095	8.81343	67.201	8.58577	53.0906	7.32059	46.8158
6.91248	48.9627	7.45194	46.1381	3.77087	85.2896	7.83592	54.8201	7.74902	55.906	7.72568	42.4099	8.83234	67.282	8.60527	53.138	7.33645	46.8759
6.92821	48.9673	7.46811	46.173	3.78635	85.1397	7.85279	54.8164	7.76531	55.9954	7.74392	42.3797	8.85073	67.4556	8.62379	53.2528	7.35281	46.9708
6.94298	48.9837	7.48496	46.2165	3.7879	85.222	7.87013	54.9829	7.78244	56.0871	7.76069	42.4472	8.86905	67.5314	8.64378	53.3315	7.36904	47.0895
6.95873	49.0817	7.50132	46.2206	3.80429	85.4407	7.88705	54.9895	7.79897	56.1224	7.77833	42.4866	8.88764	67.5879	8.66249	53.2736	7.38556	47.1001
6.97356	49.0863	7.51804	46.3012	3.80634	85.3512	7.90459	55.1041	7.81582	56.1289	7.7952	42.5059	8.90579	67.5598	8.68194	53.5124	7.40163	47.1525
6.98965	49.1252	7.53461	46.3059	3.82229	85.2717	7.92157	55.0944	7.83222	56.2208	7.81296	42.6084	8.92387	67.7153	8.70065	53.6834	7.41812	47.22
7.00453	49.2536	7.5511	46.3602	3.82405	85.3649	7.93888	55.2849	7.8493	56.1943	7.82937	42.711	8.94239	67.8276	8.72055	53.6085	7.43428	47.3482
7.02006	49.2365	7.56724	46.4318	3.84001	85.3017	7.95589	55.2679	7.86588	56.3469	7.84685	42.7128	8.9608	67.8812	8.73957	53.586	7.4506	47.3921
7.03492	49.2288	7.58399	46.463	3.8588	41.9734	7.97359	55.3852	7.88306	56.4179	7.86332	42.7654	8.97904	67.9238	8.75917	53.8223	7.46687	47.5363
7.05072	49.2675	7.60035	46.5554	3.86083	41.9444	7.99036	55.4102	7.89951	56.4501	7.8812	42.818	8.99759	68.1438	8.77858	53.8584	7.48308	47.5514
7.06566	49.3809	7.61714	46.5447	3.87729	41.9861	8.0076	55.4485	7.91684	56.4968	7.89775	42.9173	9.01579	68.0644	8.79877	53.9219	7.49903	47.6593
7.08146	49.3168	7.63333	46.534	3.8797	42.0296	8.02443	55.4529	7.93337	56.5162	7.91538	42.995	9.03416	68.2937	8.81808	54.0237	7.51556	47.7132
7.09612	49.4027	7.64983	46.6	3.89606	42.0259	8.04192	55.5434	7.95044	56.5435	7.93196	43.0057	9.05241	68.2902	8.83729	54.2439	7.53147	47.845
7.11201	49.5159	7.66595	46.7008	3.8982	42.0407	8.05896	55.6337	7.96676	56.6641	7.94982	43.0731	9.07086	68.4465	8.85658	54.1324	7.54763	47.8028
7.12694	49.4372	7.68255	46.7544	3.91434	42.0524	8.07635	55.6718	7.98371	56.6819	7.96623	43.108	9.08903	68.4715	8.87632	54.2462	7.56388	47.9127
7.14271	49.5321	7.69875	46.7763	3.91647	42.0656	8.09309	55.8168	8.00018	56.7315	7.98401	43.218	9.10747	68.5788	8.89523	54.3055	7.58047	47.9804
7.15739	49.5129	7.71531	46.8376	3.93262	42.1222	8.11079	55.8007	8.01713	56.7537	8.00075	43.2284	9.12545	68.6168	8.91496	54.4697	7.59668	48.077
7.17291	49.5738	7.73155	46.8744	3.93477	42.0873	8.12785	55.9224	8.03406	56.8601	8.0186	43.3021	9.1441	68.8471	8.93405	54.567	7.61381	48.1717
7.18779	49.6166	7.74824	46.8881	3.9515	42.1146	8.1452	55.9508	8.05086	56.9547	8.03509	43.3422	9.16226	68.8255	8.95478	54.6835	7.63008	48.311
7.20345	49.5865	7.76522	46.9395	3.95385	42.1207	8.16198	56.0142	8.06728	57.0221	8.05267	43.3498	9.18112	68.8727	8.97339	54.6495	7.64633	48.2889
7.21825	49.8019	7.78197	46.9808	3.9705	42.201	8.17956	56.16	8.08456	57.0869	8.06942	43.3457	9.19981	69.0351	8.99269	54.9193	7.66253	48.3806
7.23368	49.7745	7.79837	47.0181	3.97299	42.1527	8.19645	56.1791	8.10105	57.09	8.08735	43.4662	9.21827	69.1301	9.01215	54.923	7.6794	48.5522
7.24833	49.7624	7.81496	47.1068	3.98984	42.1875	8.21437	56.2439	8.11792	57.219	8.10419	43.6394	9.23671	69.1595	9.03225	54.8571	7.69565	48.5439
7.2642	49.8488	7.83113	47.1583	3.99186	42.2222	8.23136	56.2984	8.13449	57.2869	8.12181	43.5791	9.25517	69.2552	9.05134	55.1057	7.71218	48.6448
7.27911	49.9118	7.84772	47.1876	4.00801	42.2149	8.24914	56.4284	8.15166	57.2986	8.13842	43.6514	9.27375	69.3458	9.07079	55.086	7.72844	48.6884
7.29468	49.9223	7.8641	47.2004	4.01004	42.2492	8.26602	56.4322	8.16824	57.386	8.15613	43.6245	9.29177	69.586	9.0895	55.2095	7.74496	48.7423
7.30937	49.888	7.88062	47.2802	4.02754	42.2413	8.28349	56.5061	8.18529	57.4006	8.17275	43.7596	9.30972	69.4648	9.10973	55.2612	7.76114	48.8544
7.32468	50.0265	7.89676	47.3237	4.02973	42.1998	8.30063	56.5952	8.202	57.4416	8.19046	43.7992	9.32822	69.6694	9.12885	55.3509	7.77727	48.987
7.33949	49.9842	7.91353	47.3629	4.04569	42.2013	8.31863	56.6216	8.21913	57.6376	8.20696	43.8303	9.34613	69.666	9.14871	55.5542	7.79343	49.0478
7.35559	50.0235	7.92966	47.4222	4.04786	42.267	8.33553	56.6666	8.23551	57.6238	8.22448	43.8729	9.36442	69.9392	9.16784	55.3909	7.80979	49.1812
7.37036	50.036	7.94603	47.413	4.06434	42.2566	8.35304	56.7813	8.25241	57.7645	8.24088	43.9647	9.38369	69.8802	9.18795	55.6332	7.82591	49.1931
7.38607	50.1281	7.96202	47.495	4.06676	42.3048	8.36987	56.8564	8.26861	57.7322	8.25847	44.091	9.40216	69.9291	9.20645	55.735	7.84234	49.2444
7.40108	50.1655	7.97848	47.5687	4.08281	42.3249	8.38714	56.9378	8.2859	57.8119	8.2749	44.1054	9.42156	70.0754	9.2257	55.8361	7.8587	49.3805
7.41678	50.2351	7.99456	47.6162	4.08502	42.3198	8.40397	56.975	8.30245	57.8224	8.29306	44.1517	9.4395	70.233	9.24419	55.8373	7.87514	49.3863
7.43169	50.2468	8.01088	47.6544	4.10154	42.3663	8.42158	57.049	8.31949	57.9677	8.30958	44.1844	9.45803	70.1834	9.26394	55.8368	7.89111	49.4472
7.44748	50.2875	8.027	47.6797	4.10352	42.3767	8.4384	57.1028	8.33585	58.0292	8.32717	44.2795	9.47656	70.2501	9.2828	56.1324	7.90759	49.5696
7.46224	50.3072	8.04357	47.7335	4.11998	42.4229	8.45559	57.1015	8.35288	58.0487	8.3435	44.2494	9.49593	70.3678	9.30261	56.1003	7.92363	49.6126
7.47847	50.3456	8.05955	47.8007	4.12248	42.3974	8.4725	57.1912	8.36934	58.1541	8.36124	44.2973	9.51446	70.4981	9.32139	56.3187	7.93996	49.7037
7.4933	50.4282	8.07627	47.8593	4.13847	42.4572	8.48996	57.246	8.38684	58.1549	8.37789	44.3321	9.53321	70.7215	9.34137	56.3927	7.95592	49.8415
7.50908	50.3987	8.09229	47.902	4.14048	42.4742	8.50678	57.3732	8.40321	58.1994	8.39546	44.4039	9.55151	70.7335	9.36045	56.4819	7.97257	49.8054
7.52388	50.5286	8.1087	47.9171	4.1571	42.499	8.52444	57.3478	8.42037	58.3206	8.41234	44.5621	9.57046	70.7542	9.38013	56.5906	7.98883	49.9942
7.53979	50.5055	8.1248	48.0017	4.15959	42.5015	8.54127	57.4418	8.43695	58.4112	8.43003	44.5388	9.58889	70.9048	9.39927	56.5422	8.00511	49.9703
7.55462	50.6246	8.14157	48.0865	4.1761	42.5349	8.55884	57.5253	8.45389	58.419	8.44648	44.6204	9.60705	70.9676	9.41931	56.7455	8.02116	50.1285
7.57004	50.5531	8.1577	48.1045	4.17843	42.5349	8.57569	57.5831	8.47034	58.4379	8.46442	44.6443	9.62659	71.2086	9.43801	56.8484	8.03742	50.1664
7.5851	50.6161	8.17436	48.166	4.19475	42.5716	8.59331	57.6848	8.4875	58.5984	8.4809	44.725	9.64546	71.0922	9.45845	56.9027	8.05342	50.2749
7.60072	50.6868	8.19067	48.1727	4.19716	42.5682	8.61037	57.7762	8.50431	58.5716	8.49878	44.747	9.66367	71.2679	9.4781	56.9851	8.0697	50.3424
7.61559	50.7378	8.2073	48.309	4.2136	42.6078	8.6279	57.7785	8.52148	58.7076	8.51532	44.8019	9.68198	71.2424	9.49725	57.2408	8.08586	50.4227
7.63146	50.7317	8.22352	48.3387	4.21612	42.6355	8.64482	57.8493	8.5382	58.7306	8.53286	44.852	9.70114	71.4465	9.51614	57.2986	8.10208	50.4978
7.64665	50.8931	8.24002	48.3795	4.23241	42.6797	8.66224	57.945	8.55524	58.7757	8.54945	44.8853	9.72025	71.567	9.53691	57.2003	8.11826	50.5877
7.66268	50.8144	8.25632	48.4277	4.23504	42.663	8.679	57.9903	8.57163	58.8745	8.56683	45.0175	9.73845	71.5501	9.55636	57.4007	8.13475	50.6144
7.67795	50.8765	8.27292	48.5332	4.25147	42.7088	8.6968	58.0912	8.58863	58.8768	8.58326	45.0431	9.75667	71.5978	9.57593	57.5008	8.15077	50.7218
7.69352	50.9196	8.2892	48.5596	4.25356	42.7349	8.71375	58.0982	8.60503	58.976	8.60095	45.0744	9.77481	71.8096	9.59548	57.48	8.16732	50.879
7.70849	50.95	8.30636	48.6179	4.27006	42.7817	8.73162	58.2706	8.62242	59.0884	8.61733	45.1811	9.79266	71.86	9.61586	57.6672	8.18335	50.9056
7.72386	50.9946	8.32247	48.6915	4.27252	42.7657	8.74848	58.2369	8.63918	59.0405	8.63493	45.1867	9.81096	71.8673	9.63523	57.6851	8.19948	50.9614
7.73873	51.0853	8.33909	48.746	4.28942	42.7981	8.76631	58.3307	8.65609	59.0966	8.65134	45.25	9.82908	71.9362	9.6561	57.9461	8.21557	51.0751
7.75441	51.1112	8.35524	48.7724	4.29168	42.7976	8.78338	58.3835	8.67257	59.1304	8.66911	45.2565	9.84787	72.2433	9.67495	57.9114	8.23192	51.1209
7.76927	51.1298	8.37208	48.83	4.30807	42.8805	8.80088	58.4391	8.69006	59.2348	8.68556	45.3487	9.86705	72.103	9.69427	58.1082	8.24825	51.1612
7.78473	51.193	8.38832	48.8572	4.31007	42.8534	8.81789	58.5706	8.70661	59.2888	8.70331	45.497	9.88537	72.3183	9.71293	58.0017	8.26462	51.3093
7.79951	51.1836	8.40506	48.9325	4.32632	42.8814	8.83537	58.5342	8.72355	59.3527	8.71971	45.5056	9.90328	72.3105	9.73254	58.0717	8.28069	51.3841
7.81508	51.2786	8.42092	48.9512	4.32851	42.875	8.85203	58.6799	8.73972	59.3831	8.73745	45.5588	9.92167	72.5471	9.75192	58.1981	8.29707	51.5
7.83019	51.332	8.43757	49.0437	4.34511	42.9618	8.86953	58.6217	8.75684	59.5192	8.75392	45.6217	9.94001	72.5455	9.77181	58.4535	8.31325	51.5771
7.84568	51.3534	8.45361	49.114	4.34713	42.915	8.88638	58.7787	8.7731	59.5636	8.77207	45.6141	9.95917	72.7357	9.79094	58.4404	8.32962	51.5825
7.86029	51.4435	8.47	49.1474	4.36355	42.9972	8.904	58.739	8.79008	59.6436	8.78845	45.694	9.97722	72.7285	9.81075	58.5679	8.34574	51.7135
7.87679	51.49	8.48604	49.1731	4.36599	42.9604	8.9212	58.7941	8.80694	59.6672	8.8062	45.7835	9.99583	72.9307	9.8296	58.5422	8.36215	51.7898
7.89195	51.4775	8.50245	49.2722	4.38224	43.057	8.93863	58.9334	8.8239	59.7414	8.82252	45.8242	10.0136	72.947	9.84978	58.6666	8.37809	51.8864
7.90767	51.4793	8.51863	49.2797	4.38433	43.0371	8.9555	58.9772	8.84025	59.8408	8.84026	45.7886	10.0319	73.0806	9.86886	58.7373	8.39452	51.9769
7.92227	51.6425	8.53537	49.3864	4.40076	43.0869	8.9734	59.0509	8.85711	59.9246	8.85654	45.8917	10.0503	73.1991	9.88855	58.8979	8.41075	52.0654
7.93835	51.6512	8.55147	49.3656	4.40299	43.0962	8.99031	59.1009	8.87345	59.9134	8.87429	46.0011	10.0684	73.1224	9.90757	58.9149	8.42689	52.0794
7.95382	51.692	8.56787	49.4169	4.41918	43.1207	9.00811	59.0957	8.89032	59.9468	8.89069	46.0758	10.0862	73.2753	9.92754	59.069	8.44313	52.2484
7.97002	51.7004	8.58419	49.4719	4.42162	43.1267	9.02502	59.2804	8.90674	60.0925	8.90838	46.1202	10.1046	73.4563	9.94681	59.1074	8.45974	52.3189
7.98485	51.8053	8.60093	49.5146	4.43866	43.19	9.04251	59.2992	8.92389	60.0913	8.92492	46.1123	10.1236	73.5448	9.96678	59.1104	8.47597	52.3586
8.00047	51.8149	8.61718	49.6124	4.44068	43.1699	9.05925	59.277	8.9402	60.1715	8.94294	46.2271	10.1438	73.6305	9.98612	59.3731	8.49218	52.4456
8.01556	51.9047	8.63374	49.6244	4.45747	43.2201	9.07701	59.3675	8.95745	60.2265	8.95938	46.2325	10.1617	73.6412	10.006	59.3681	8.5084	52.5063
8.03113	52.0193	8.64983	49.693	4.4595	43.2424	9.09374	59.3969	8.97419	60.3473	8.97716	46.2988	10.1805	73.9054	10.0247	59.4223	8.52464	52.6752
8.04571	51.9762	8.66624	49.7389	4.47573	43.2561	9.11115	59.4317	8.99098	60.3749	8.99354	46.3769	10.1983	73.9464	10.0446	59.6867	8.54081	52.6289
8.06133	52.115	8.68228	49.7636	4.4778	43.2931	9.12811	59.5715	9.0075	60.3977	9.01101	46.4466	10.2177	74.0924	10.0636	59.6494	8.557	52.7835
8.07635	52.0489	8.69889	49.8316	4.49389	43.3254	9.14566	59.6065	9.0244	60.4438	9.0273	46.4996	10.2362	74.1164	10.0838	59.6007	8.573	52.9287
8.09197	52.132	8.71503	49.876	4.49594	43.3015	9.16241	59.6563	9.04123	60.5605	9.04505	46.56	10.2559	74.2104	10.1027	59.8153	8.58926	52.8488
8.1068	52.1732	8.73162	49.9436	4.51229	43.3567	9.17978	59.7353	9.05829	60.6083	9.06127	46.5785	10.2751	74.1826	10.1224	59.9225	8.60542	53.0633
8.12276	52.2409	8.74781	49.9829	4.51464	43.3584	9.19667	59.8441	9.07467	60.6361	9.0791	46.6993	10.2933	74.4464	10.1412	59.9646	8.62179	53.1317
8.13718	52.3111	8.76426	50.0816	4.53116	43.4192	9.21446	59.8531	9.09165	60.6786	9.09545	46.787	10.3127	74.5753	10.1607	60.0931	8.63798	53.2093
8.15265	52.4517	8.78038	50.1206	4.53321	43.3924	9.23121	59.851	9.10799	60.81	9.11341	46.8247	10.3317	74.6333	10.1803	60.2165	8.6541	53.2015
8.16749	52.4644	8.79682	50.1919	4.55	43.4523	9.24884	59.9579	9.12523	60.8683	9.12984	46.8006	10.3507	74.7645	10.2001	60.1916	8.67016	53.3924
8.18323	52.4642	8.81311	50.1922	4.55424	43.4964	9.26561	60.0284	9.14156	60.8624	9.14737	46.9193	10.3703	74.7955	10.2198	60.408	8.68655	53.447
8.19804	52.5016	8.8296	50.275	4.57037	43.495	9.28359	60.0614	9.15877	60.9317	9.16383	46.9562	10.3883	74.8748	10.2395	60.4898	8.70255	53.5892
8.21356	52.6118	8.84581	50.3073	4.57252	43.5269	9.30046	60.0943	9.17511	61.0368	9.18139	46.8919	10.4065	75.0759	10.2584	60.6106	8.71855	53.5752
8.22874	52.6578	8.86236	50.418	4.58847	43.5543	9.3177	60.1811	9.19189	61.0857	9.19779	47.0087	10.4251	75.013	10.2787	60.7114	8.73481	53.6945
8.24448	52.7099	8.8785	50.4614	4.59064	43.51	9.33435	60.2641	9.20814	61.1133	9.21538	47.1776	10.4432	75.2987	10.2974	60.7435	8.75113	53.7725
8.25927	52.8194	8.89497	50.5059	4.60687	43.6071	9.35156	60.2654	9.22508	61.1623	9.23172	47.1741	10.4624	75.3179	10.3174	60.7754	8.7674	53.9096
8.27521	52.7761	8.9109	50.585	4.60886	43.5999	9.36848	60.3081	9.24131	61.325	9.2493	47.2853	10.4819	75.4958	10.3365	60.9068	8.78364	53.8448
8.29021	52.8611	8.9273	50.6482	4.62511	43.6362	9.38574	60.3728	9.25835	61.3193	9.26564	47.3343	10.4997	75.4415	10.356	61.0097	8.79977	54.023
8.30634	52.8255	8.94342	50.6897	4.62736	43.6286	9.40239	60.494	9.27467	61.3718	9.28313	47.3892	10.5197	75.5438	10.3746	61.2566	8.81612	54.0438
8.32095	53.1145	8.95992	50.805	4.6436	43.7017	9.42006	60.4908	9.29206	61.4103	9.29959	47.3672	10.5378	75.647	10.3949	61.1793	8.83221	54.1235
8.33667	53.0853	8.97603	50.8217	4.64613	43.6789	9.4367	60.5564	9.30837	61.4671	9.31704	47.4542	10.5563	75.7702	10.4138	61.1365	8.84848	54.2674
8.35146	53.1129	8.99282	50.8811	4.66232	43.7185	9.45404	60.5921	9.32534	61.54	9.33349	47.5475	10.5747	75.7135	10.434	61.4076	8.8646	54.3028
8.36744	53.1521	9.00879	50.9237	4.66471	43.707	9.47088	60.6134	9.34152	61.6567	9.35128	47.6346	10.593	75.902	10.4532	61.4138	8.88098	54.4417
8.38246	53.1984	9.02518	50.9949	4.68072	43.7762	9.4883	60.7165	9.35816	61.6533	9.36772	47.7566	10.612	75.791	10.4732	61.4594	8.89738	54.5921
8.39841	53.2553	9.04122	51.0701	4.6832	43.7614	9.50537	60.7747	9.37447	61.76	9.38546	47.7154	10.6307	75.9708	10.492	61.6439	8.91363	54.6211
8.41344	53.4346	9.05771	51.1268	4.69932	43.7907	9.52312	60.8214	9.3917	61.7989	9.40204	47.7547	10.6499	75.9817	10.5124	61.8287	8.92983	54.6357
8.42932	53.4001	9.07395	51.1996	4.70152	43.7827	9.53993	60.8996	9.40802	61.8686	9.41969	47.8298	10.6707	76.1136	10.5316	61.7104	8.94608	54.7442
8.44419	53.5201	9.0905	51.2156	4.71782	43.8467	9.55739	60.9313	9.42494	61.9372	9.43596	47.9009	10.6893	76.1247	10.5508	61.9138	8.96232	54.8099
8.45973	53.4757	9.10639	51.259	4.72043	43.8422	9.57429	61.0054	9.44121	61.9619	9.45357	47.9607	10.7081	76.2826	10.5701	61.8945	8.97853	54.8981
8.47455	53.5861	9.12302	51.3529	4.73924	43.8906	9.59204	60.9993	9.45795	62.0178	9.46999	48.0714	10.7262	76.2186	10.5897	62.1249	8.99483	55
8.49032	53.5923	9.13914	51.4253	4.74155	43.9084	9.60888	61.1135	9.47427	62.1565	9.48768	48.0672	10.7468	76.1689	10.6085	62.319	9.01123	55.1402
8.50521	53.6769	9.15545	51.4794	4.7577	43.9464	9.62617	61.1368	9.49116	62.1727	9.50398	48.1473	10.7652	76.2015	10.6284	62.186	9.0273	55.2055
8.52075	53.7147	9.17164	51.5706	4.75975	43.9415	9.64325	61.2352	9.50753	62.2001	9.52153	48.2421	10.7834	76.3282	10.6476	62.3849	9.04371	55.2763
8.53547	53.9141	9.18827	51.5894	4.77596	43.9762	9.66057	61.2303	9.52445	62.2454	9.53777	48.3059	10.8012	76.4831	10.6676	62.4023	9.05972	55.3332
8.55079	53.9396	9.20435	51.6957	4.77824	43.9919	9.67751	61.4086	9.54083	62.1937	9.55534	48.296	10.8188	76.484	10.6865	62.5143	9.07606	55.402
8.56569	53.9369	9.22098	51.7546	4.79422	44.0379	9.69517	61.3874	9.55751	62.3125	9.57151	48.463	10.8376	76.6738	10.7066	62.6497	9.09217	55.4939
8.58112	54.0246	9.23703	51.7654	4.79627	44.0158	9.71201	61.5467	9.57389	62.3679	9.58909	48.4793	10.8564	76.6713	10.7256	62.6844	9.10855	55.4854
8.59632	54.0493	9.25368	51.9003	4.81249	44.0395	9.72932	61.5507	9.59088	62.492	9.60519	48.4871	10.8749	76.7058	10.7453	62.8667	9.12473	55.6207
8.612	54.0902	9.26994	51.9114	4.81492	44.0779	9.74602	61.5906	9.60737	62.5133	9.62279	48.5732	10.8943	76.6792	10.764	62.8768	9.14121	55.7123
8.62692	54.1803	9.28648	52.0369	4.83139	44.1159	9.7637	61.663	9.62423	62.5225	9.63904	48.5658	10.9124	76.9133	10.7841	62.7984	9.15726	55.8519
8.64301	54.3714	9.30236	52.0092	4.83372	44.1101	9.7807	61.7424	9.641	62.6797	9.65679	48.7238	10.9306	76.7367	10.803	63.2048	9.17365	55.911
8.65775	54.34	9.31919	52.1432	4.85069	44.183	9.79814	61.7622	9.65767	62.7304	9.6733	48.8584	10.9489	76.9492	10.8225	63.1186	9.18999	56.0283
8.67344	54.4128	9.33527	52.2423	4.85325	44.1491	9.81485	61.7402	9.67378	62.7581	9.69086	48.8325	10.9666	76.7086	10.8419	63.3479	9.20635	56.1253
8.68813	54.4621	9.35182	52.2945	4.86951	44.1794	9.8322	61.8055	9.69092	62.7125	9.70705	48.9036	10.9848	76.5199	10.8614	63.4764	9.22256	56.2008
8.7039	54.5037	9.36794	52.3154	4.87168	44.1638	9.84913	61.8694	9.70739	62.8873	9.72456	48.9304	11.0032	76.6389	10.8799	63.4005	9.23891	56.2339
8.71874	54.5491	9.38425	52.4063	4.8885	44.2146	9.86643	62.0027	9.72416	62.9123	9.74099	48.9507	11.0222	76.7061	10.8992	63.6995	9.25495	56.2781
8.73458	54.7063	9.40038	52.4519	4.90405	44.2744	9.88325	62.0852	9.7407	62.9411	9.75888	49.0496	11.0406	76.6919	10.9183	63.7438	9.27092	56.4649
8.7495	54.7473	9.41685	52.5643	4.92008	44.3238	9.90086	62.067	9.7578	63.0524	9.77521	49.1697	11.0582	76.5767	10.9377	63.7137	9.28727	56.5481
8.76521	54.843	9.43281	52.6131	4.92213	44.2845	9.91752	62.1229	9.77401	63.0253	9.7928	49.1277	11.0764	76.7194	10.9573	63.8284	9.30365	56.5483
8.78	54.8736	9.44925	52.6889	4.93847	44.367	9.93473	62.2177	9.79079	63.2409	9.80905	49.2219	11.0951	76.3881	10.9767	63.8928	9.31988	56.69
8.7958	54.9186	9.4653	52.7568	4.94061	44.347	9.95142	62.298	9.80708	63.1899	9.82679	49.3081	11.1132	76.7181	10.9959	64.0785	9.33609	56.7661
8.81058	54.9886	9.48202	52.7798	4.9573	44.3785	9.96924	62.2946	9.82441	63.2937	9.84295	49.4161	11.1312	76.7044	11.0155	64.2226	9.35198	56.889
8.82615	55.0462	9.49814	52.8808	4.9593	44.3807	9.98598	62.3136	9.84114	63.3514	9.86041	49.5378	11.1512	76.9078	11.0343	64.2719	9.36833	56.9483
8.84123	55.1673	9.51477	52.9635	4.97518	44.4182	10.0032	62.4752	9.85799	63.4594	9.87674	49.4433	11.1692	76.9517	11.0544	64.314	9.3845	57.0234
8.85703	55.1874	9.53084	53.0089	4.97732	44.463	10.0199	62.5284	9.87432	63.5801	9.89428	49.4925	11.1874	76.853	11.0735	64.3559	9.4009	57.1273
8.87172	55.2984	9.54735	53.099	4.99356	44.4575	10.0374	62.535	9.89128	63.5454	9.91055	49.6116	11.2058	76.7242	11.0937	64.477	9.41706	57.2247
8.88757	55.3132	9.56325	53.1751	4.99582	44.463	10.0542	62.6283	9.90767	63.6463	9.92822	49.6394	11.225	76.913	11.1134	64.7354	9.43345	57.3164
8.90223	55.3542	9.5796	53.2164	5.01183	44.53	10.0714	62.6794	9.92451	63.7271	9.94448	49.7155	11.2439	76.9779	11.133	64.6331	9.44951	57.3822
8.91794	55.4095	9.59574	53.3631	5.01381	44.515	10.0882	62.7343	9.941	63.7218	9.96188	49.7915	11.262	77.1923	11.1522	64.7999	9.46588	57.4761
8.93266	55.5588	9.61248	53.4106	5.0301	44.5129	10.1058	62.8221	9.95765	63.8611	9.97837	49.886	11.2808	76.9229	11.1721	64.9436	9.48198	57.4711
8.94845	55.5715	9.62868	53.4491	5.03216	44.533	10.1226	62.8584	9.9746	63.8754	9.9961	49.9102	11.2987	77.2396	11.1914	64.9558	9.49839	57.6304
8.96318	55.5857	9.64557	53.5601	5.04917	44.61	10.1398	62.9648	9.99191	63.9286	10.0123	50.0009	11.3345	38.4877	11.2106	65.2281	9.51452	57.7499
8.97887	55.7437	9.66181	53.6075	5.05122	44.609	10.1568	63.0606	10.0084	63.976	10.0297	50.1105	11.3493	38.4009	11.2297	65.1445	9.53097	57.8069
8.99377	55.7655	9.67814	53.7023	5.06731	44.6507	10.1741	63.1022	10.0252	64.0208	10.0459	50.1333	11.3677	38.5085	11.2493	65.2269	9.54719	57.9358
9.00941	55.8133	9.69422	53.7935	5.06961	44.6354	10.1912	63.1584	10.0414	64.1325	10.0635	50.2221	11.386	38.5066	11.2686	65.4234	9.56359	58.0298
9.02425	55.9145	9.71057	53.8361	5.086	44.7102	10.2084	63.2232	10.0584	64.2065	10.0799	50.2987	11.4054	38.5128	11.2883	65.337	9.57954	58.0991
9.03997	55.8886	9.72647	53.9041	5.08801	44.6786	10.225	63.283	10.0749	64.2323	10.0975	50.313	11.4242	38.5217	11.3072	65.7381	9.59552	58.147
9.05514	55.9879	9.74276	54.0019	5.10418	44.7743	10.2424	63.3513	10.0921	64.2648	10.1139	50.3687	11.4426	38.5912	11.3267	65.6637	9.61151	58.2924
9.071	56.0426	9.75885	54.0805	5.10671	44.7773	10.2592	63.4988	10.1084	64.3788	10.1315	50.3958	11.4614	38.56	11.3465	65.7683	9.62752	58.345
9.08598	56.2077	9.77528	54.168	5.12344	44.8001	10.2766	63.4773	10.1256	64.414	10.1477	50.5319	11.4805	38.7177	11.3661	65.901	9.64352	58.4096
9.10194	56.2268	9.79121	54.2381	5.1256	44.7831	10.2933	63.5006	10.1418	64.5448	10.1654	50.6046	11.4991	38.7872	11.3857	65.8927	9.65965	58.523
9.11679	56.2557	9.80745	54.3338	5.14188	44.8288	10.3108	63.6203	10.1587	64.5808	10.1817	50.6329	11.518	38.7145	11.4056	66.0493	9.67586	58.5926
9.13247	56.2927	9.82349	54.3933	5.14439	44.8646	10.3275	63.7564	10.1749	64.6081	10.1994	50.7351	11.5371	38.7251	11.4243	66.1288	9.69207	58.6645
9.14756	56.4029	9.84026	54.459	5.16065	44.8635	10.3453	63.75	10.1917	64.6231	10.2155	50.7006	11.5557	38.8525	11.4433	66.238	9.70815	58.7597
9.16328	56.4831	9.85636	54.5297	5.16281	44.8655	10.3622	63.8489	10.2079	64.7442	10.2333	50.7708	11.5744	38.882	11.462	66.3368	9.72444	58.8106
9.17801	56.4972	9.87297	54.6194	5.17878	44.9461	10.3794	63.9466	10.2251	64.7696	10.2498	50.8943	11.5931	38.9019	11.4811	66.4107	9.74067	58.9481
9.1935	56.6551	9.88903	54.6884	5.18082	44.9262	10.396	63.9793	10.2415	64.9178	10.2674	51.0326	11.611	38.9125	11.5	66.6154	9.757	59.003
9.20848	56.636	9.90535	54.764	5.19787	45.0051	10.4138	64.11	10.2587	64.9121	10.2839	51.0702	11.6298	38.9805	11.5198	66.7434	9.77294	59.139
9.22398	56.7117	9.92134	54.8457	5.19994	44.9828	10.4311	64.2086	10.2753	64.9859	10.3014	51.105	11.6481	38.9852	11.5383	66.7937	9.78897	59.2379
9.23873	56.7415	9.93777	54.9632	5.21614	45.0163	10.4484	64.1418	10.2922	65.0927	10.3176	51.2111	11.6666	39.0772	11.5579	66.7568	9.80502	59.3223
9.25406	56.8447	9.95374	54.9814	5.21821	45.0482	10.4651	64.3273	10.3085	65.1409	10.3351	51.3318	11.6847	39.105	11.5774	66.8464	9.82147	59.393
9.26906	56.8947	9.97016	55.0893	5.23438	45.0836	10.4822	64.363	10.3257	65.1516	10.3513	51.404	11.703	39.1131	11.5974	66.9522	9.83752	59.493
9.2844	57.1185	9.98612	55.1648	5.23662	45.0908	10.4991	64.5083	10.342	65.1602	10.3687	51.4751	11.7217	39.1999	11.6166	67.1421	9.8538	59.6121
9.29922	57.201	10.0024	55.239	5.25265	45.0933	10.5164	64.5404	10.3593	65.2654	10.3852	51.5344	11.7402	39.3116	11.6364	67.1955	9.86976	59.6894
9.3149	57.0835	10.0184	55.3454	5.25487	45.1245	10.5333	64.6053	10.3757	65.3696	10.4029	51.5676	11.7582	39.2984	11.6557	67.1658	9.88606	59.7049
9.32955	57.2792	10.0348	55.4499	5.27073	45.146	10.5508	64.7442	10.3927	65.3717	10.419	51.6853	11.7766	39.3494	11.675	67.4277	9.9021	59.9054
9.34518	57.2641	10.0508	55.513	5.27293	45.1549	10.5675	64.7159	10.4089	65.4471	10.4366	51.7314	11.7941	39.2885	11.6936	67.453	9.91813	59.951
9.35991	57.3654	10.0671	55.5929	5.28921	45.2185	10.5848	64.813	10.4256	65.4857	10.4529	51.7463	11.8126	39.2769	11.7135	67.4936	9.9342	59.9398
9.37571	57.3258	10.0831	55.6756	5.29167	45.2214	10.6016	64.8597	10.4419	65.5294	10.4704	51.8207	11.8306	39.3901	11.7319	67.6748	9.95023	60.127
9.39043	57.4266	10.0997	55.7286	5.30773	45.2473	10.619	65.0074	10.4591	65.6919	10.4869	51.935	11.8491	39.5115	11.7515	67.8116	9.96629	60.2258
9.4062	57.4561	10.1159	55.8313	5.3098	45.2543	10.6357	65.0288	10.4753	65.7386	10.521	52.0156	11.8678	39.4473	11.7711	67.813	9.98223	60.3
9.42104	57.5786	10.1326	55.9303	5.32631	45.3439	10.6534	65.115	10.4922	65.7509	10.5387	52.1712	11.886	39.6657	11.7912	67.8926	9.99817	60.4388
9.43695	57.6759	10.1487	55.9735	5.32834	45.2797	10.67	65.206	10.5084	65.8323	10.555	52.2865	11.9043	39.583	11.8098	68.069	10.0143	60.4736
9.45171	57.7008	10.1651	56.0837	5.34459	45.3357	10.6878	65.2169	10.5252	65.877	10.5725	52.2616	11.9226	39.7144	11.8291	68.0765	10.0304	60.6495
9.46725	57.7902	10.1812	56.1829	5.3467	45.3536	10.705	65.2615	10.5415	65.9586	10.5888	52.3469	11.9412	39.647	11.8475	68.3614	10.0468	60.6785
9.48196	57.9293	10.1975	56.2733	5.36259	45.4021	10.7226	65.4188	10.5583	65.9561	10.6064	52.4969	11.9595	39.7231	11.8674	68.2735	10.0627	60.7713
9.49776	57.9669	10.2134	56.3348	5.36519	45.412	10.7396	65.5693	10.5746	66.0482	10.6229	52.5141	11.9776	39.8982	11.8864	68.4285	10.0787	60.7924
9.51304	57.999	10.2298	56.4387	5.38143	45.4266	10.7569	65.5824	10.5918	66.121	10.6405	52.6667	11.9965	39.9132	11.9066	68.4802	10.0947	60.839
9.52872	58.0953	10.2459	56.529	5.38357	45.4297	10.7737	65.7566	10.6081	66.1981	10.6567	52.7482	12.0157	39.8639	11.9252	68.598	10.1108	61.0043
9.54372	58.1922	10.2626	56.6496	5.40014	45.4531	10.7912	65.7953	10.6253	66.3053	10.6743	52.7755	12.0353	39.8657	11.9447	68.7028	10.1268	61.1299
9.55951	58.2949	10.2786	56.716	5.4022	45.4801	10.8078	65.8589	10.6417	66.35	10.6904	52.8666	12.0539	40.0171	11.9639	68.8048	10.1431	61.1873
9.57401	58.3163	10.2949	56.8179	5.41826	45.5358	10.8254	65.8887	10.6585	66.4353	10.708	52.9411	12.0725	40.0954	11.984	69.0051	10.1592	61.3078
9.58962	58.3158	10.3109	56.8904	5.42043	45.5098	10.8423	65.9877	10.6747	66.4583	10.7244	52.9949	12.0904	40.059	12.0026	68.9261	10.1755	61.3527
9.60433	58.4715	10.3273	56.9712	5.43643	45.5868	10.8602	66.0471	10.6921	66.528	10.742	53.1366	12.1086	40.1529	12.0223	69.0714	10.1917	61.5559
9.62015	58.4936	10.3434	57.0773	5.43868	45.6014	10.8768	66.1466	10.7082	66.6302	10.7581	53.1401	12.1263	40.1428	12.0409	69.1601	10.2082	61.5501
9.63495	58.5581	10.3601	57.1826	5.45464	45.6198	10.8942	66.1521	10.7252	66.6835	10.7756	53.2459	12.1443	40.2636	12.0601	69.1381	10.2239	61.6991
9.65058	58.6387	10.3762	57.2118	5.45683	45.633	10.9108	66.316	10.7414	66.6558	10.7919	53.2872	12.1624	40.246	12.0784	69.303	10.24	61.7479
9.66542	58.7157	10.3929	57.3445	5.47301	45.6738	10.9282	66.3441	10.7581	66.7484	10.8095	53.4313	12.1809	40.2885	12.0978	69.5007	10.2561	61.9203
9.68104	58.8223	10.4089	57.3972	5.47549	45.686	10.9451	66.4309	10.7749	66.8247	10.8258	53.4887	12.1987	40.2739	12.1163	69.5067	10.2723	61.9424
9.69604	58.8811	10.4253	57.5494	5.49163	45.7242	10.9625	66.5171	10.7918	66.8573	10.8435	53.5185	12.2181	40.3791	12.1353	69.5716	10.2884	62
9.71233	58.9735	10.4414	57.5834	5.49387	45.7452	10.9794	66.6003	10.8081	66.9694	10.8598	53.6065	12.2365	40.3807	12.1543	69.6587	10.3044	62.118
9.7276	58.9667	10.4579	57.7209	5.50992	45.8059	10.997	66.6496	10.8252	67.0453	10.8775	53.6397	12.2545	40.481	12.1741	69.7532	10.329	62.2784
9.74321	59.0663	10.474	57.7989	5.51194	45.7822	11.0139	66.7677	10.8415	67.081	10.8937	53.8258	12.2727	40.5067	12.1933	69.807	10.3448	62.326
9.75793	59.1567	10.4903	57.9331	5.52861	45.8026	11.0315	66.8713	10.8584	67.1104	10.9111	53.88	12.2912	40.6217	12.2128	69.9474	10.3608	62.3526
9.77319	59.2128	10.5063	57.9678	5.53069	45.8524	11.0481	66.882	10.8746	67.2426	10.9272	53.9619	12.3093	40.6511	12.2315	69.9283	10.377	62.5522
9.78795	59.2482	10.5228	58.1015	5.54706	45.8955	11.0657	66.9365	10.8912	67.1719	10.945	53.9881	12.328	40.703	12.2514	70.1059	10.3929	62.6063
9.8035	59.4585	10.5388	58.1627	5.54945	45.8702	11.0824	67.0537	10.9075	67.2661	10.9614	54.1657	12.3468	40.59	12.2704	70.2292	10.4091	62.7391
9.8183	59.4414	10.5551	58.2686	5.56553	45.9295	11.0998	67.1622	10.9241	67.4132	10.979	54.1343	12.3659	40.7868	12.29	70.3689	10.4249	62.8718
9.83423	59.5435	10.571	58.331	5.56766	45.9163	11.1167	67.2449	10.9404	67.4369	10.9954	54.2592	12.3836	40.7363	12.3089	70.4463	10.4409	62.9174
9.84931	59.6356	10.5875	58.4579	5.58383	46.0053	11.1342	67.3376	10.9572	67.4254	11.0131	54.3151	12.402	40.7774	12.3283	70.4137	10.4571	63.0278
9.86493	59.7016	10.6035	58.5375	5.58585	45.9808	11.1509	67.4255	10.9733	67.532	11.0295	54.4047	12.4201	40.8949	12.3472	70.6255	10.4732	63.0667
9.87986	59.6805	10.62	58.6251	5.60215	46.0133	11.1681	67.4152	10.9903	67.6316	11.047	54.4666	12.4384	41.0728	12.3671	70.6755	10.489	63.279
9.89543	59.8339	10.6359	58.7488	5.6044	46.0174	11.1849	67.528	11.0066	67.6357	11.0635	54.5059	12.4562	41.0902	12.3857	70.7488	10.5052	63.2841
9.91021	59.905	10.6521	58.8065	5.62066	46.0883	11.202	67.5471	11.0233	67.7587	11.0812	54.6706	12.4748	40.9689	12.4052	70.9512	10.5211	63.4519
9.92575	59.9108	10.668	58.8996	5.62262	46.0608	11.2188	67.6932	11.0392	67.8669	11.0976	54.7413	12.493	41.09	12.4241	70.8855	10.5374	63.5242
9.94057	60.0779	10.6843	59.0768	5.63874	46.1268	11.236	67.7145	11.0562	67.8702	11.1152	54.8471	12.5119	41.1892	12.4431	71.0529	10.5535	63.6458
9.95628	60.0777	10.7006	59.1272	5.64089	46.1187	11.2526	67.8375	11.0729	67.9557	11.1314	54.9261	12.5296	41.1037	12.4617	71.203	10.5696	63.7032
9.97115	60.1861	10.7169	59.2404	5.6575	46.2042	11.2701	67.885	11.0895	68.0761	11.149	55.0067	12.548	41.2134	12.4816	71.3744	10.5852	63.8038
9.98674	60.2049	10.7328	59.2757	5.66004	46.1897	11.2867	68.0293	11.1058	68.0213	11.1652	55.0848	12.5659	41.1973	12.5009	71.3943	10.6014	63.9135
10.0019	60.3841	10.7493	59.4394	5.67626	46.2344	11.3042	68.1519	11.1232	68.173	11.1827	55.1045	12.5844	41.3724	12.5204	71.4428	10.6173	63.9755
10.0176	60.3491	10.7652	59.4769	5.67843	46.2688	11.321	68.1778	11.1393	68.1446	11.199	55.2953	12.6024	41.3589	12.5388	71.4632	10.6333	64.1082
10.0324	60.4613	10.7819	59.6031	5.69496	46.3193	11.3384	68.2004	11.1562	68.3129	11.2165	55.3098	12.6207	41.3793	12.5582	71.6595	10.649	64.1755
10.048	60.5271	10.7978	59.7397	5.69702	46.3365	11.3552	68.3433	11.1727	68.3447	11.2327	55.4066	12.6382	41.4019	12.577	71.8353	10.6649	64.288
10.0628	60.5671	10.8143	59.7883	5.71315	46.3244	11.3725	68.3497	11.1898	68.3953	11.25	55.5237	12.657	41.5816	12.596	71.7887	10.6808	64.3683
10.0786	60.6646	10.8302	59.8778	5.71538	46.3368	11.3893	68.4442	11.206	68.4356	11.2661	55.6053	12.676	41.5062	12.6146	71.978	10.6968	64.4737
10.0932	60.803	10.8466	59.9015	5.73178	46.4071	11.4066	68.5331	11.2228	68.5517	11.2837	55.7218	12.6941	41.6046	12.6346	72.0478	10.7129	64.5765
10.109	60.8558	10.8625	60.0487	5.73393	46.4351	11.4233	68.6358	11.239	68.6047	11.2999	55.7198	12.713	41.6343	12.6537	72.0398	10.7289	64.6062
10.1234	60.9215	10.8787	60.1659	5.74987	46.4686	11.4405	68.7399	11.2558	68.6202	11.3174	55.8505	12.7315	41.7062	12.6729	72.35	10.7448	64.786
10.1393	60.9395	10.8945	60.2648	5.75227	46.4622	11.4574	68.7475	11.2722	68.7817	11.3337	55.963	12.7501	41.7406	12.6921	72.1944	10.7609	64.8264
10.1543	61.1016	10.9109	60.3093	5.76806	46.5055	11.4748	68.8639	11.2887	68.8331	11.3513	56.1062	12.7687	41.7811	12.7117	72.3069	10.7771	64.9482
10.1703	61.1985	10.9273	60.4193	5.77039	46.5066	11.4915	68.9839	11.3048	68.8262	11.3676	56.0209	12.7883	41.8166	12.7306	72.5119	10.7933	65.0953
10.1851	61.2556	10.9435	60.5368	5.78699	46.5463	11.5087	69.0089	11.3214	69.0113	11.3851	56.1946	12.8071	41.8797	12.7503	72.6346	10.8092	65.204
10.201	61.2896	10.9595	60.582	5.78919	46.5639	11.5254	69.0846	11.3376	69.0435	11.4014	56.2097	12.8253	41.8992	12.7688	72.7176	10.8252	65.2276
10.216	61.3194	10.9761	60.7409	5.80519	46.5967	11.5427	69.1868	11.3548	69.0645	11.4192	56.2713	12.8434	41.8846	12.7879	72.7953	10.8414	65.2795
10.2318	61.522	10.9921	60.8739	5.80747	46.606	11.5595	69.2556	11.3711	69.1285	11.4355	56.4228	12.8614	41.9817	12.8069	72.8582	10.8574	65.4942
10.2463	61.4658	11.0083	60.9259	5.82344	46.6274	11.5768	69.3332	11.3876	69.2205	11.4529	56.5357	12.8804	42.074	12.8257	72.9867	10.8732	65.5513
10.2617	61.5693	11.0243	60.9821	5.82544	46.6035	11.5935	69.4004	11.4037	69.2057	11.4693	56.5982	12.899	42.0905	12.8442	73.0595	10.8895	65.6331
10.2764	61.6889	11.0404	61.1086	5.84168	46.7148	11.6107	69.4828	11.4206	69.3131	11.4867	56.6086	12.919	42.1422	12.8637	73.2843	10.9051	65.7264
10.2922	61.7947	11.0564	61.2096	5.84365	46.6932	11.6273	69.5519	11.4368	69.4455	11.5029	56.7195	12.9373	42.1364	12.8821	73.3678	10.9212	65.8672
10.3068	61.8139	11.0728	61.2743	5.85987	46.7513	11.6445	69.6569	11.4536	69.4727	11.5204	56.832	12.9562	42.3364	12.9009	73.361	10.937	65.966
10.3224	61.922	11.0887	61.3785	5.86184	46.7266	11.661	69.6885	11.4697	69.5246	11.5364	56.9223	12.9743	42.2719	12.9198	73.5061	10.9531	66.0689
10.3372	61.9711	11.105	61.5334	5.87764	46.7517	11.6784	69.8454	11.4865	69.5425	11.5538	57.0482	12.9923	42.3492	12.9395	73.5025	10.9689	66.2248
10.3527	62.1224	11.1208	61.4993	5.87978	46.7884	11.6951	69.9047	11.5028	69.6511	11.5701	57.1294	13.0111	42.3874	12.9578	73.6139	10.9849	66.2444
10.3675	62.2293	11.1371	61.6987	5.8958	46.8496	11.7129	69.9503	11.5197	69.7026	11.5872	57.1431	13.0292	42.4031	12.9769	73.74	11.0009	66.4069
10.3834	62.2258	11.1531	61.7628	5.89806	46.8297	11.7297	70.0284	11.536	69.7086	11.6035	57.1886	13.0472	42.5248	12.9952	73.9101	11.0171	66.4718
10.3981	62.2373	11.1698	61.8325	5.9138	46.8689	11.7468	70.0424	11.5529	69.8508	11.6212	57.2658	13.0662	42.4588	13.0147	74.0049	11.0332	66.598
10.4136	62.3932	11.1858	61.9608	5.91593	46.8804	11.7633	70.1692	11.5691	69.9232	11.6373	57.3475	13.0842	42.6314	13.0337	74.0439	11.0493	66.6769
10.4282	62.5114	11.2022	62.1094	5.93184	46.9259	11.7805	70.2466	11.5859	69.9463	11.6549	57.4517	13.104	42.7018	13.0532	74.249	11.0658	66.7067
10.4438	62.5875	11.2181	62.1463	5.93419	46.9075	11.7971	70.3419	11.602	70.0551	11.6711	57.6088	13.1225	42.7877	13.0719	74.2717	11.082	66.8338
10.4587	62.5061	11.2345	62.2597	5.95065	46.9666	11.8143	70.3373	11.6188	70.1113	11.6888	57.6825	13.1408	42.6664	13.0909	74.4189	11.0977	67.0172
10.4743	62.7041	11.2504	62.3306	5.95271	46.9613	11.8311	70.5271	11.6349	70.2077	11.7049	57.736	13.1591	42.8563	13.1099	74.4592	11.1138	67.0271
10.4889	62.6711	11.2668	62.4561	5.96868	47.0322	11.8482	70.5747	11.6517	70.2701	11.7224	57.8251	13.1791	42.8802	13.1285	74.5602	11.1299	67.1598
10.5045	62.7109	11.2828	62.5932	5.97087	47.017	11.8648	70.661	11.668	70.302	11.7387	57.9614	13.1971	42.9317	13.1468	74.5202	11.1459	67.2688
10.519	62.8897	11.299	62.6532	5.98713	47.0616	11.882	70.7015	11.6848	70.3944	11.7564	58.0924	13.2154	42.9813	13.166	74.7609	11.1618	67.3752
10.5346	63.0007	11.315	62.7342	5.98927	47.0955	11.8988	70.7943	11.7011	70.4571	11.7726	58.1329	13.2333	43.0268	13.1842	74.8453	11.1778	67.4966
10.5492	62.9693	11.3316	62.8441	6.00486	47.1159	11.9159	70.8729	11.7178	70.5169	11.7903	58.2498	13.2516	43.0715	13.2031	74.9592	11.1936	67.6142
10.5646	63.1051	11.3475	62.9253	6.00719	47.1172	11.9326	70.9449	11.734	70.5585	11.8067	58.2658	13.2699	43.1542	13.2228	75.0481	11.2096	67.6663
10.5792	63.2382	11.3644	62.9769	6.02317	47.161	11.9501	71.0249	11.7508	70.6847	11.8245	58.3455	13.2878	43.3223	13.2424	75.2611	11.2257	67.7629
10.5949	63.3164	11.3803	63.1183	6.02527	47.1751	11.9668	71.1299	11.767	70.6692	11.8406	58.3492	13.3058	43.3291	13.261	75.218	11.2418	67.8298
10.6095	63.2771	11.3966	63.2095	6.04114	47.1952	11.984	71.2319	11.7837	70.798	11.8584	58.5408	13.3235	43.3825	13.2812	75.3029	11.2574	67.9736
10.6252	63.4617	11.4126	63.3318	6.04314	47.2204	12.0006	71.3001	11.7999	70.8055	11.8747	58.6389	13.3414	43.4032	13.2997	75.5147	11.2734	68.0671
10.6401	63.3986	11.4291	63.3798	6.05916	47.241	12.018	71.3074	11.8166	70.9082	11.8923	58.7194	13.36	43.4993	13.3204	75.5804	11.2894	68.1904
10.6556	63.4892	11.4451	63.5386	6.06127	47.2827	12.0348	71.4729	11.8328	71.0146	11.9086	58.7017	13.3778	43.495	13.3389	75.5656	11.3055	68.3455
10.6702	63.5908	11.4614	63.6002	6.07712	47.2962	12.0519	71.4959	11.8497	70.9986	11.9262	58.8438	13.3959	43.5875	13.3582	75.785	11.3214	68.3727
10.686	63.6952	11.4773	63.7151	6.07926	47.2753	12.0686	71.5904	11.8658	71.1595	11.9424	58.9619	13.4141	43.5755	13.3763	75.8026	11.3378	68.4468
10.7008	63.6905	11.4938	63.8597	6.09536	47.3144	12.0858	71.6673	11.8826	71.1752	11.96	59.0505	13.4323	43.7916	13.3959	75.9528	11.3537	68.5578
10.7164	63.8109	11.5096	63.8717	6.09773	47.3475	12.1024	71.7493	11.8987	71.2754	11.9762	59.1774	13.4502	43.9119	13.4148	76.1558	11.3698	68.7147
10.7311	63.8776	11.5261	63.9963	6.11355	47.3857	12.1197	71.8293	11.9155	71.2936	11.9939	59.2303	13.4686	43.8322	13.4346	76.1245	11.3856	68.7366
10.7467	63.9461	11.542	64.0691	6.11578	47.409	12.1364	71.9177	11.9317	71.3048	12.01	59.3769	13.4865	43.8721	13.4529	76.2628	11.4015	68.8368
10.7613	64.0557	11.5587	64.1873	6.13169	47.4749	12.1539	72.0286	11.9482	71.4406	12.0277	59.3901	13.5046	43.9434	13.4725	76.3243	11.4174	68.9808
10.7768	64.0984	11.5746	64.2581	6.13376	47.4266	12.1705	72.0217	11.9645	71.4775	12.0439	59.5046	13.5221	43.9734	13.4911	76.4079	11.4335	69.0543
10.7918	64.2437	11.5909	64.4033	6.14945	47.5025	12.1876	72.0836	11.9812	71.5202	12.0614	59.6473	13.5406	44.0341	13.51	76.6054	11.4495	69.1471
10.8073	64.2217	11.6068	64.424	6.15146	47.4972	12.2042	72.2063	11.9974	71.6042	12.0776	59.7628	13.5586	44.1443	13.5286	76.633	11.4656	69.2224
10.8222	64.3119	11.6235	64.5503	6.16733	47.5255	12.2218	72.2964	12.0142	71.7298	12.0952	59.7623	13.5766	44.099	13.5479	76.6518	11.4815	69.4355
10.8375	64.4246	11.6395	64.6942	6.1704	47.5612	12.2386	72.4099	12.0308	71.753	12.1115	59.972	13.596	44.2832	13.5661	76.9119	11.4973	69.4504
10.8524	64.4455	11.6558	64.7796	6.22934	47.7116	12.2559	72.4616	12.0478	71.9115	12.1289	60.0229	13.6157	44.3079	13.5856	76.8893	11.5132	69.6516
10.8682	64.56	11.6718	64.86	6.23138	47.706	12.2728	72.5289	12.0638	71.9122	12.1451	60.1329	13.6338	44.351	13.6037	77.0115	11.5297	69.6138
10.8834	64.6704	11.6882	64.8991	6.24704	47.7604	12.2905	72.5966	12.0804	72.0188	12.1627	60.2083	13.6526	44.454	13.6232	77.0779	11.546	69.7856
10.8989	64.7183	11.7042	65.0312	6.249	47.7494	12.3072	72.6333	12.0965	72.0811	12.1789	60.3232	13.6712	44.507	13.6417	77.3727	11.5619	69.8567
10.9136	64.7406	11.7204	65.1451	6.26516	47.8293	12.3246	72.7887	12.1136	72.1386	12.1962	60.3416	13.6896	44.4367	13.661	77.3607	11.578	70.0189
10.9291	64.7874	11.7364	65.2417	6.26715	47.7861	12.3412	72.8621	12.1298	72.1583	12.2124	60.4415	13.7076	44.5903	13.6793	77.5563	11.5942	70.1488
10.9437	64.8811	11.7528	65.3647	6.28315	47.8814	12.3584	72.9816	12.147	72.296	12.2299	60.5591	13.7256	44.6074	13.6988	77.4637	11.61	70.1687
10.9592	64.9405	11.7688	65.4534	6.28541	47.8547	12.3751	73.0231	12.1632	72.3309	12.2461	60.5674	13.7443	44.7493	13.7177	77.6031	11.6263	70.2361
10.974	65.0086	11.7852	65.5203	6.30121	47.8944	12.3924	73.1031	12.1799	72.4166	12.2636	60.6445	13.7642	44.7989	13.7367	77.713	11.6421	70.3311
10.9893	65.1492	11.8011	65.6386	6.30329	47.9089	12.4092	73.173	12.196	72.3479	12.2799	60.7314	13.7824	44.8719	13.755	77.9582	11.6581	70.5124
11.0041	65.2598	11.8174	65.7498	6.31867	47.9639	12.4263	73.2697	12.2126	72.472	12.2974	60.9304	13.8006	45.0339	13.7747	77.9352	11.6741	70.6122
11.0199	65.2081	11.8333	65.7766	6.32074	47.9895	12.4431	73.3555	12.2288	72.645	12.3137	61.055	13.8198	44.8867	13.7933	78.0141	11.6899	70.6458
11.0346	65.3687	11.8496	65.9464	6.33641	48.0468	12.4603	73.4335	12.2453	72.6873	12.3315	60.9984	13.839	45.0987	13.8125	78.1266	11.7058	70.7972
11.0503	65.3609	11.8655	65.9763	6.33896	48.0375	12.477	73.5075	12.2614	72.7518	12.3475	61.2104	13.8568	45.1489	13.8312	78.3991	11.7219	70.8632
11.0651	65.5343	11.8817	66.0688	6.35465	48.087	12.4945	73.5823	12.2781	72.769	12.3651	61.2191	13.875	45.1511	13.8514	78.409	11.7377	71.0152
11.0807	65.5683	11.8978	66.158	6.35652	48.0445	12.511	73.6512	12.2944	72.8828	12.3814	61.4051	13.8932	45.2135	13.8696	78.5599	11.7539	71.0396
11.0952	65.6437	11.9141	66.3026	6.37232	48.1273	12.5285	73.7191	12.3113	72.9405	12.3989	61.4565	13.9113	45.3312	13.8888	78.5901	11.7698	71.186
11.1106	65.6889	11.93	66.4022	6.37428	48.1041	12.5453	73.7817	12.3279	72.9668	12.4149	61.5573	13.9297	45.35	13.9076	78.6834	11.7859	71.2277
11.1256	65.7327	11.9464	66.4787	6.39003	48.2075	12.5628	73.9699	12.3448	72.9892	12.4325	61.7309	13.9481	45.3122	13.9275	78.7523	11.8017	71.4381
11.1413	65.8974	11.9622	66.6142	6.3921	48.1804	12.5795	73.9471	12.3609	73.1251	12.4486	61.6779	13.9663	45.4841	13.9464	78.7612	11.8175	71.4506
11.156	65.9097	11.9785	66.6618	6.40822	48.2298	12.5968	74.104	12.3776	73.1577	12.4661	61.8485	13.9846	45.5766	13.9663	78.9452	11.8333	71.5599
11.1715	65.8936	11.9945	66.8012	6.41015	48.1874	12.6139	74.1046	12.3937	73.2068	12.4822	61.9157	14.0025	45.5995	13.985	78.9743	11.8497	71.6485
11.1862	66.0847	12.011	66.8862	6.42611	48.2979	12.631	74.2815	12.4107	73.3642	12.4997	61.9742	14.0224	45.668	14.0045	78.9396	11.8655	71.7871
11.2019	66.1276	12.027	66.9494	6.42786	48.2754	12.648	74.3339	12.4271	73.4009	12.5158	62.12	14.0402	45.6341	14.0232	79.0107	11.8816	71.87
11.2167	66.2172	12.0434	67.0838	6.44387	48.3137	12.6654	74.3682	12.4441	73.4619	12.5334	62.0965	14.0581	45.7408	14.043	79.0844	11.8974	71.9525
11.2321	66.2579	12.0595	67.185	6.44589	48.3192	12.6819	74.5015	12.4602	73.4943	12.5495	62.2914	14.0759	45.7406	14.0619	79.1908	11.9133	72.0405
11.247	66.3279	12.076	67.2677	6.46183	48.3944	12.6991	74.5122	12.4772	73.5642	12.5668	62.4153	14.0954	45.9177	14.0816	79.1237	11.9292	72.218
11.2627	66.3641	12.092	67.3793	6.46379	48.3781	12.7157	74.5913	12.4933	73.645	12.583	62.486	14.1127	46.0243	14.1003	79.1494	11.9452	72.2198
11.2773	66.4437	12.1086	67.4908	6.47963	48.4337	12.7328	74.6734	12.5098	73.7199	12.6005	62.5122	14.1308	46.0452	14.1206	79.125	11.9608	72.3903
11.2933	66.5124	12.1245	67.611	6.48162	48.4463	12.7494	74.7439	12.5259	73.7658	12.6168	62.6501	14.1489	46.0407	14.1399	79.29	11.977	72.5256
11.3084	66.6623	12.1411	67.6616	6.49722	48.5416	12.7665	74.8499	12.5425	73.8682	12.6345	62.7293	14.1678	46.235	14.1601	79.2853	11.9927	72.6089
11.3239	66.674	12.1574	67.8046	6.4992	48.4955	12.783	75.0205	12.5586	73.9541	12.6507	62.844	14.1862	46.113	14.1786	79.0714	12.0088	72.7072
11.3387	66.795	12.1741	67.8494	6.51471	48.5514	12.8003	75.0366	12.5752	74.0759	12.6681	62.9743	14.2042	46.1769	14.1981	79.3146	12.0244	72.8477
11.3542	66.8552	12.1901	67.9829	6.51669	48.551	12.817	75.1287	12.5915	74.0146	12.6841	63.0298	14.2219	46.4046	14.2169	79.3052	12.0405	72.8638
11.3693	66.9388	12.2063	68.0983	6.5326	48.6444	12.8347	75.215	12.608	74.1428	12.7016	63.1685	14.2403	46.3654	14.2366	79.3756	12.0565	73.0375
11.3847	67.0083	12.2222	68.1463	6.53447	48.6388	12.8512	75.2434	12.6242	74.1876	12.7181	63.1941	14.2585	46.4571	14.2556	79.2545	12.0724	73.0756
11.3994	67.0062	12.2385	68.2951	6.55025	48.7081	12.8684	75.3439	12.6407	74.2375	12.7354	63.3475	14.2765	46.5062	14.2751	79.0766	12.0883	73.2777
11.4147	67.1247	12.2545	68.4018	6.55232	48.683	12.8853	75.5272	12.6568	74.2902	12.7516	63.4099	14.2951	46.424	14.2939	79.2728	12.1046	73.3469
11.4295	67.2309	12.2709	68.5223	6.56811	48.7409	12.9026	75.5224	12.6735	74.3691	12.769	63.4013	14.3132	46.7382	14.3132	79.4461	12.1205	73.5695
11.4452	67.183	12.2867	68.6364	6.5701	48.7305	12.9193	75.6296	12.6895	74.4882	12.7851	63.5409	14.3315	46.747	14.3318	79.3096	12.1366	73.4559
11.4598	67.401	12.303	68.7077	6.58566	48.8065	12.9365	75.6681	12.7061	74.5141	12.8027	63.5845	14.3497	46.8701	14.351	79.3984	12.1524	73.6472
11.4753	67.4406	12.3189	68.7758	6.58745	48.8121	12.9532	75.8087	12.7222	74.6338	12.8189	63.7182	14.3674	46.8145	14.3697	79.4459	12.1686	73.7567
11.4902	67.4757	12.3354	68.8684	6.60325	48.8903	12.9704	75.9086	12.7386	74.6672	12.8361	63.8422	14.3863	46.8828	14.3889	79.4096	12.1844	73.8192
11.5058	67.6886	12.3514	69.042	6.60508	48.8697	12.9869	75.9072	12.7547	74.7493	12.8519	63.9681	14.4047	47.0872	14.4069	79.4589	12.2004	73.8708
11.5203	67.6195	12.3676	69.0808	6.62111	48.93	13.0042	76.0494	12.7713	74.7889	12.8693	64.1251	14.4242	47.0795	14.4257	79.5586	12.2162	74.0124
11.5357	67.6924	12.3836	69.2397	6.62312	48.9495	13.0211	76.1221	12.7875	74.8423	12.8853	64.1059	14.4441	47.1397	14.4441	79.6011	12.2325	74.068
11.5505	67.7914	12.3999	69.3095	6.63902	48.9984	13.0383	76.1464	12.8039	74.9157	12.9028	64.1589	14.4622	47.2059	14.4636	79.7081	12.2486	74.2093
11.5662	67.8259	12.4157	69.4009	6.64096	49.022	13.0548	76.2379	12.8201	75.0253	12.9189	64.4093	14.4805	47.2844	14.4823	79.7171	12.2645	74.2914
11.5808	67.9262	12.4319	69.5445	6.65675	49.0586	13.0721	76.3051	12.8364	75.1277	12.9364	64.3201	14.4994	47.3797	14.5015	79.9094	12.2805	74.3101
11.5965	68.0121	12.4482	69.6129	6.65856	49.0505	13.0886	76.4305	12.8527	75.1206	12.9525	64.5222	14.5179	47.4213	14.5201	80.0508	12.2965	74.3474
11.6111	68.1319	12.4645	69.7408	6.67433	49.1356	13.1066	76.5207	12.8692	75.2278	12.9699	64.5987	14.5366	47.4489	14.5402	80.1414	12.3127	74.4143
11.6266	68.1087	12.4804	69.8359	6.67625	49.1327	13.1233	76.5752	12.8852	75.2902	12.9861	64.6576	14.5548	47.4859	14.559	80.0903	12.329	74.3877
11.6414	68.2689	12.4968	69.9557	6.69167	49.1852	13.1405	76.6815	12.9018	75.3849	13.0034	64.7383	14.5747	47.6252	14.5781	80.2577	12.3449	74.3648
11.6572	68.3861	12.5128	70.0695	6.69356	49.1571	13.1572	76.8117	12.9179	75.4342	13.0196	64.8983	14.5937	47.6273	14.5967	80.1703	12.3609	74.46
11.6716	68.3914	12.529	70.1107	6.70911	49.2632	13.175	76.8752	12.9345	75.4625	13.0369	64.9167	14.6121	47.7968	14.6165	80.2532	12.3769	74.7714
11.6872	68.4665	12.5449	70.2382	6.71097	49.221	13.1916	76.9812	12.9508	75.5954	13.053	65.0581	14.6303	47.8739	14.6351	80.3423	12.3938	74.689
11.7015	68.4326	12.561	70.3441	6.72681	49.2887	13.2093	77.0312	12.9676	75.6317	13.0706	65.1322	14.6482	47.9466	14.6542	80.3114	12.4097	74.8803
11.7168	68.5396	12.5769	70.466	6.72884	49.2939	13.2257	77.1316	12.9837	75.7454	13.0868	65.2851	14.6668	47.9734	14.672	80.3231	12.4256	74.9308
11.7313	68.6361	12.5929	70.5543	6.74479	49.3795	13.2431	77.2189	13.0004	75.7653	13.1044	65.3537	14.6849	48.0408	14.6912	80.6464	12.4414	74.7976
11.747	68.813	12.6089	70.5967	6.7467	49.3476	13.2597	77.2319	13.0165	75.8656	13.1204	65.4619	14.7033	48.1202	14.7102	80.6912	12.4573	75.1116
11.7616	68.7217	12.6251	70.7308	6.76276	49.4044	13.2767	77.3597	13.0329	75.8842	13.1379	65.5846	14.7211	48.2393	14.7299	80.5962	12.4735	75.2459
11.7769	68.9149	12.6412	70.8174	6.76453	49.4248	13.2935	77.443	13.0491	75.9394	13.154	65.6405	14.7392	48.1857	14.748	80.6105	12.4893	75.228
11.7917	68.9332	12.6575	70.9258	6.78035	49.465	13.3105	77.4809	13.0657	76.0479	13.1714	65.725	14.7572	48.3267	14.8052	41.3788	12.505	75.2877
11.8072	68.9776	12.6732	71.0123	6.78202	49.4635	13.3275	77.5669	13.0821	76.0611	13.1876	65.8217	14.7755	48.3454	14.8247	41.3223	12.5213	75.4385
11.8219	69.0455	12.6893	71.152	6.79799	49.5337	13.3446	77.6772	13.0986	76.2334	13.2049	65.8764	14.7953	48.654	14.8445	41.348	12.5376	75.3366
11.8375	69.1881	12.7053	71.2277	6.79981	49.5373	13.3612	77.7525	13.1147	76.2608	13.2209	65.914	14.8135	48.5845	14.8634	41.3881	12.5534	75.4266
11.8523	69.2428	12.7216	71.3764	6.81549	49.597	13.3784	77.8669	13.1313	76.3166	13.2383	66.0708	14.8312	48.7705	14.883	41.5535	12.5694	75.5246
11.8683	69.3541	12.7376	71.4661	6.81736	49.5627	13.395	77.9607	13.1475	76.367	13.2547	66.1791	14.8499	48.7301	14.9027	41.5213	12.5857	75.7449
11.8834	69.4433	12.7538	71.5456	6.83284	49.6108	13.4122	77.9979	13.164	76.4218	13.2722	66.3124	14.8697	48.8334	14.9227	41.5607	12.601	75.6322
11.8988	69.5351	12.7697	71.6342	6.83467	49.6522	13.429	78.106	13.18	76.5328	13.2882	66.3566	14.8881	48.8709	14.9419	41.5356	12.6175	75.7057
11.9134	69.5261	12.786	71.7626	6.85059	49.6976	13.4461	78.1432	13.1966	76.6024	13.3058	66.5834	14.9074	48.9495	14.9618	41.5914	12.6327	75.6383
11.929	69.5934	12.8018	71.8809	6.85238	49.677	13.4628	78.3414	13.2128	76.6369	13.3219	66.5806	14.9253	48.9648	14.9806	41.5623	12.6492	75.751
11.9436	69.6532	12.8181	71.9484	6.86814	49.7451	13.4802	78.3736	13.2294	76.7807	13.3395	66.6303	14.9434	49.1167	15.0001	41.8204	12.6645	75.7267
11.9592	69.7845	12.834	72.1182	6.87008	49.7721	13.497	78.4349	13.2456	76.7667	13.3555	66.8355	14.9621	49.0956	15.0191	41.7994	12.6805	75.7911
11.9738	69.8493	12.8507	72.2422	6.88583	49.7994	13.5146	78.6027	13.2622	76.8503	13.3731	66.8152	14.9811	49.2104	15.0383	41.8804	12.696	75.741
11.9896	69.9075	12.8666	72.3072	6.88765	49.8272	13.5314	78.6632	13.2782	76.9056	13.3892	66.9168	15.0005	49.2961	15.0563	41.8839	12.7121	75.7369
12.004	70.0067	12.8831	72.4422	6.90336	49.8654	13.5484	78.7068	13.2947	76.9253	13.4067	67.0162	15.0185	49.3733	15.0762	41.8866	12.7277	75.9107
12.0197	70.0223	12.899	72.5487	6.90527	49.8952	13.5648	78.8258	13.3109	77.0202	13.4228	67.1082	15.0376	49.4807	15.0955	41.7572	12.744	75.8962
12.0347	70.22	12.9155	72.6936	6.92101	49.9216	13.5821	78.9382	13.3273	77.0939	13.4403	67.2185	15.0556	49.5328	15.1148	42.1444	12.7597	76.0921
12.0504	70.2426	12.9314	72.7338	6.92298	49.9111	13.5988	79.0125	13.3433	77.1212	13.4563	67.2813	15.0734	49.5296	15.1337	41.9751	12.7754	75.9026
12.0652	70.2291	12.9479	72.9353	6.93854	50.0072	13.6159	79.1335	13.36	77.2128	13.4737	67.482	15.0938	49.6308	15.1528	42.0086	12.7908	76.2131
12.0808	70.3477	12.9642	72.9478	6.94042	49.9871	13.6326	79.2085	13.3763	77.3213	13.4899	67.5776	15.1123	49.742	15.1717	42.188	12.807	76.3764
12.0957	70.444	12.9809	73.1064	6.95617	50.0202	13.6496	79.3316	13.3927	77.4104	13.5073	67.6132	15.1297	49.8332	15.1915	42.0578	12.8225	76.187
12.1113	70.5505	12.9967	73.1883	6.95802	50.0447	13.6666	79.4065	13.4089	77.4108	13.5235	67.6786	15.1477	49.7929	15.2098	42.1899	12.8381	76.2993
12.1258	70.6169	13.0132	73.3084	6.97386	50.1216	13.6835	79.5202	13.4253	77.4797	13.5408	67.7728	15.1655	49.939	15.229	42.2078	12.8538	76.3064
12.1416	70.6844	13.0289	73.3617	6.97578	50.1036	13.7004	79.57	13.4415	77.5722	13.5568	67.9829	15.1832	49.9179	15.2478	42.3126	12.8693	76.4245
12.1561	70.7289	13.0451	73.5181	6.99153	50.1964	13.7177	79.6852	13.4582	77.5979	13.5742	67.9865	15.2015	50.0855	15.2672	42.4211	12.8855	76.6322
12.1715	70.8038	13.0609	73.6538	6.99348	50.1913	13.7341	79.7592	13.4742	77.7073	13.5904	68.0447	15.2201	50.0521	15.2856	42.319	12.9018	76.6652
12.1862	70.9073	13.0772	73.7604	7.0091	50.2177	13.7511	79.8454	13.4906	77.7507	13.6077	68.1646	15.2385	50.2684	15.3048	42.3669	12.9176	76.7752
12.2016	71.0248	13.0931	73.7908	7.01106	50.2408	13.7676	79.9164	13.5068	77.7337	13.6238	68.2535	15.2566	50.3103	15.3231	42.4524	12.9337	76.8504
12.2162	71.0186	13.1097	73.949	7.02683	50.2963	13.7852	80.0336	13.5233	77.8867	13.6412	68.3591	15.2756	50.4987	15.3427	42.5445	12.9495	76.6627
12.2316	71.1889	13.1256	74.0571	7.02875	50.2979	13.8017	80.1733	13.5395	77.9282	13.6574	68.4522	15.2946	50.3897	15.3612	42.5127	12.9657	76.7377
12.2464	71.2088	13.1419	74.1124	7.04448	50.3408	13.8188	80.227	13.5561	78.0121	13.6749	68.5896	15.313	50.5052	15.3814	42.6091	12.9817	76.9591
12.262	71.2189	13.1579	74.2753	7.04645	50.319	13.8354	80.2789	13.5723	78.0609	13.6909	68.5874	15.3314	50.528	15.4003	42.6646	12.9978	76.9656
12.2773	71.4033	13.1742	74.3601	7.06226	50.4023	13.8524	80.3668	13.5888	78.122	13.7084	68.6948	15.3496	50.5705	15.42	42.5744	13.0137	76.9641
12.2929	71.4692	13.19	74.4447	7.06411	50.3759	13.8689	80.464	13.6048	78.1566	13.7244	68.8708	15.3677	50.7205	15.4385	42.7599	13.0298	77.182
12.3075	71.5355	13.2063	74.6122	7.07974	50.4437	13.8862	80.6118	13.6213	78.2569	13.7417	68.9495	15.3867	50.8225	15.458	42.9138	13.0456	77.2083
12.3233	71.6118	13.2224	74.6974	7.0815	50.4426	13.9027	80.6729	13.6375	78.2863	13.7577	69.115	15.4062	50.8697	15.4767	42.822	13.0616	77.159
12.3379	71.5848	13.2386	74.8165	7.0976	50.5442	13.92	80.718	13.654	78.3946	13.775	69.2336	15.4241	50.9937	15.4962	42.9907	13.1064	39.5083
12.3535	71.6915	13.2545	74.9195	7.0995	50.5182	13.9365	80.8577	13.6702	78.4474	13.7912	69.2487	15.4418	51.053	15.5145	42.9323	13.1224	39.4961
12.3681	71.8864	13.2709	75.0692	7.11529	50.5829	13.9541	80.9551	13.6867	78.5336	13.8088	69.2866	15.4603	51.1127	15.5343	42.9695	13.1385	39.5586
12.3834	71.9201	13.2868	75.1639	7.11716	50.5694	13.9707	81.0188	13.7026	78.6069	13.8249	69.4865	15.4785	51.1306	15.5532	43.1019	13.1544	39.6532
12.3982	71.9081	13.3031	75.2981	7.13291	50.6099	13.9878	81.1604	13.719	78.6363	13.8424	69.5667	15.4981	51.412	15.5723	43.2044	13.1706	39.6788
12.4135	72.0036	13.3191	75.3481	7.13462	50.5766	14.0043	81.2006	13.735	78.774	13.8585	69.6077	15.5159	51.3624	15.5914	43.1775	13.1868	39.6234
12.4283	72.0949	13.3351	75.4574	7.1503	50.664	14.0214	81.3325	13.7516	78.7697	13.8759	69.8592	15.5344	51.4083	15.6112	43.1068	13.2028	39.714
12.4438	72.1541	13.3511	75.5887	7.15222	50.6664	14.0379	81.4334	13.7677	78.8134	13.8921	69.881	15.5517	51.4269	15.6303	43.1394	13.219	39.8489
12.4586	72.2971	13.3673	75.6678	7.16787	50.7467	14.0551	81.5595	13.7841	78.9207	13.9095	70.0093	15.5711	51.5931	15.6494	43.3178	13.2352	39.8109
12.4744	72.3768	13.3831	75.7587	7.16979	50.6981	14.0716	81.6052	13.8001	79.0321	13.9256	70.0882	15.5888	51.5996	15.6678	43.2441	13.2514	39.8774
12.4891	72.4138	13.3997	75.9012	7.1857	50.7601	14.0892	81.6605	13.8165	79.1397	13.9431	70.1926	15.6081	51.785	15.6884	43.4693	13.2676	39.8979
12.5052	72.4917	13.4157	76.0501	7.18749	50.7606	14.1058	81.7581	13.8325	79.1706	13.9592	70.1878	15.626	51.7751	15.7067	43.3381	13.2835	40.0224
12.5198	72.599	13.4318	76.1374	7.20345	50.8123	14.1231	81.8581	13.8489	79.2521	13.9765	70.3087	15.645	51.9661	15.7258	43.4414	13.2995	39.9907
12.5354	72.6477	13.4476	76.2089	7.20534	50.8346	14.1397	81.9491	13.8651	79.258	13.9926	70.4234	15.6635	51.9962	15.7443	43.4913	13.3158	40.0241
12.5502	72.7578	13.4638	76.3313	7.22132	50.8489	14.157	82.0471	13.8815	79.4459	14.01	70.484	15.6817	52.1334	15.7636	43.6179	13.3315	40.114
12.5662	72.8025	13.4797	76.4588	7.22322	50.8699	14.1735	82.1091	13.8973	79.4267	14.026	70.6675	15.7006	52.0631	15.7823	43.4156	13.3476	40.1962
12.5813	72.8644	13.496	76.4976	7.23892	50.8868	14.1906	82.1939	13.9137	79.5558	14.0434	70.7754	15.7186	52.1941	15.802	43.6277	13.3635	40.166
12.5971	72.9463	13.5118	76.6493	7.24082	50.9327	14.2073	82.367	13.9297	79.5491	14.0594	70.9176	15.7373	52.2787	15.8205	43.8025	13.3795	40.3287
12.6118	73.0701	13.5284	76.8143	7.25657	50.994	14.2246	82.4336	13.9461	79.6767	14.0769	70.8742	15.7552	52.4508	15.8402	43.7111	13.3954	40.3298
12.6274	73.1222	13.5443	76.8406	7.2584	50.9841	14.2412	82.5451	13.9622	79.7406	14.0928	71.0158	15.7734	52.4624	15.8587	43.7832	13.4113	40.3414
12.6421	73.1913	13.5606	76.9992	7.27431	51.0528	14.2583	82.5791	13.9787	79.831	14.1103	71.2422	15.7919	52.4693	15.8781	43.8856	13.4274	40.3656
12.6578	73.3197	13.5764	77.1426	7.27628	51.036	14.2747	82.7709	13.9948	79.8944	14.1264	71.1933	15.8104	52.5502	15.8968	43.8186	13.4432	40.4344
12.6724	73.3838	13.5928	77.1947	7.29212	51.1471	14.2922	82.8242	14.0112	80.0209	14.1437	71.3518	15.8283	52.7388	15.9164	43.9879	13.459	40.54
12.6877	73.4941	13.6085	77.2672	7.29403	51.1046	14.3086	82.9402	14.0274	80.0354	14.1599	71.4989	15.8461	52.6859	15.9354	43.9417	13.4751	40.4953
12.7026	73.5529	13.625	77.4167	7.30955	51.1742	14.3259	83.0301	14.044	80.0689	14.1771	71.5721	15.8645	52.9122	15.9545	44.1321	13.4909	40.5904
12.718	73.6393	13.6408	77.5547	7.3113	51.1865	14.3425	83.1426	14.0602	80.2129	14.1932	71.641	15.8825	52.8646	15.9724	44.1576	13.5069	40.5473
12.7328	73.7264	13.657	77.6132	7.32688	51.2411	14.3599	83.2569	14.0766	80.2546	14.2106	71.7073	15.9024	53.0209	15.9915	44.1023	13.5227	40.5922
12.7484	73.7404	13.6728	77.7291	7.32881	51.2625	14.3763	83.3737	14.0928	80.3193	14.2265	71.8116	15.9202	53.0382	16.01	44.3383	13.539	40.6872
12.7634	73.916	13.689	77.8255	7.34435	51.3415	14.3938	83.4279	14.1093	80.3968	14.2438	71.977	15.9378	53.1563	16.0301	44.2883	13.5551	40.6922
12.779	73.9048	13.7047	77.9439	7.34613	51.2703	14.4104	83.5805	14.1252	80.4481	14.26	72.0508	15.9557	53.194	16.0486	44.2763	13.571	40.8341
12.7936	74.0154	13.721	78.0848	7.36194	51.3722	14.4276	83.6812	14.1416	80.5321	14.2775	72.0675	15.9748	53.3837	16.0681	44.4211	13.5868	40.8391
12.8089	74.1004	13.7369	78.1977	7.36372	51.3603	14.4442	83.7772	14.1577	80.5417	14.2937	72.2516	15.9936	53.3535	16.0868	44.3098	13.6026	40.8675
12.8238	74.1956	13.7532	78.3262	7.37953	51.4165	14.4612	83.8003	14.1742	80.6208	14.3111	72.3922	16.0117	53.458	16.106	44.5754	13.6182	40.9898
12.8392	74.292	13.769	78.3837	7.3814	51.4022	14.478	83.865	14.1904	80.6529	14.3272	72.4385	16.0292	53.5404	16.1246	44.612	13.6343	41.0664
12.8539	74.3675	13.7855	78.5333	7.39718	51.4928	14.4957	83.9506	14.2068	80.7518	14.3444	72.4945	16.0472	53.6964	16.1446	44.5132	13.6502	41.0913
12.8694	74.4492	13.8013	78.6043	7.39912	51.4661	14.5123	84.0162	14.2231	80.7956	14.3605	72.6523	16.0662	53.7016	16.1633	44.6795	13.6661	41.1657
12.8843	74.5561	13.8174	78.7414	7.41521	51.5605	14.53	84.0639	14.2394	80.8548	14.378	72.7755	16.084	53.7759	16.1821	44.6929	13.6819	41.1975
12.8996	74.6862	13.8332	78.8043	7.41707	51.5951	14.5466	84.1696	14.2553	80.9148	14.3939	72.8404	16.1023	53.8084	16.2011	44.6795	13.6979	41.2833
12.9143	74.7692	13.8492	78.9032	7.43268	51.6353	14.564	84.1728	14.2717	80.9989	14.4112	72.8983	16.1199	54.0586	16.2203	44.7266	13.7138	41.2233
12.9299	74.7796	13.865	79.0471	7.43449	51.649	14.5807	84.2392	14.2877	81.0429	14.4273	73.0587	16.1384	54.1065	16.239	44.9449	13.7298	41.3139
12.9444	74.9562	13.8811	79.192	7.45031	51.7057	14.598	84.3225	14.3042	81.0679	14.4446	73.1554	16.1576	54.1381	16.2587	44.8752	13.7458	41.352
12.9598	74.9322	13.8969	79.2392	7.45207	51.6924	14.6147	84.332	14.3204	81.1035	14.4608	73.2732	16.1761	54.2473	16.2773	45.0256	13.7624	41.3916
12.9744	74.9797	13.9134	79.3695	7.46776	51.7901	14.6321	84.4562	14.3369	81.2328	14.4783	73.3502	16.1937	54.3196	16.2975	44.9736	13.7783	41.541
12.9898	75.1522	13.9292	79.5249	7.46947	51.7435	14.6487	84.426	14.353	81.2247	14.4943	73.478	16.2112	54.4567	16.3164	45.0987	13.7942	41.4809
13.0043	75.1812	13.9458	79.6166	7.4848	51.8593	14.6658	84.5551	14.3695	81.1764	14.5116	73.5632	16.2296	54.4665	16.3361	45.1286	13.8098	41.5174
13.0203	75.2847	13.962	79.6878	7.48667	51.8445	14.6823	84.6222	14.3858	81.2022	14.5278	73.6813	16.2476	54.558	16.3553	45.2815	13.8257	41.6401
13.0347	75.3949	13.978	79.8283	7.50238	51.9068	14.6997	84.6522	14.4024	81.2404	14.5451	73.7597	16.2654	54.6223	16.3748	45.2761	13.8415	41.6263
13.0504	75.4437	13.9939	79.8436	7.50431	51.8914	14.7165	84.6471	14.4185	81.1868	14.5612	73.8279	16.2841	54.7317	16.3935	45.3824	13.8574	41.6508
13.0652	75.5413	14.01	80.0211	7.51997	51.9885	14.7336	84.7132	14.4349	81.2758	14.5785	73.9075	16.3023	54.8263	16.4134	45.3342	13.8732	41.6544
13.0809	75.5856	14.0258	80.1623	7.52186	51.94	14.7503	84.6144	14.451	81.1164	14.5945	74.0454	16.3199	54.8536	16.4318	45.4372	13.8892	41.7943
13.0959	75.7457	14.0423	80.2201	7.53776	52.042	14.7679	84.4509	14.4677	81.3054	14.6118	74.1978	16.3384	54.9724	16.4512	45.4696	13.905	41.8466
13.1114	75.7697	14.0582	80.3095	7.53954	52.0049	14.7846	84.4203	14.4838	81.1736	14.628	74.2687	16.3564	55.0568	16.4717	45.5688	13.921	41.8021
13.126	76.0018	14.0743	80.4776	7.55543	52.0893	14.8018	84.4733	14.5004	81.3565	14.6452	74.4211	16.3746	55.1634	16.491	45.7279	13.9371	41.8645
13.1418	75.9228	14.09	80.5864	7.55718	52.1052	14.8183	84.52	14.5164	81.3034	14.6613	74.5041	16.3925	55.1552	16.5102	45.7394	13.9535	42.0499
13.1565	76.0358	14.1062	80.682	7.57295	52.1463	14.836	84.4106	14.5333	81.4419	14.6786	74.6144	16.4101	55.3272	16.53	45.8724	13.9692	42.0352
13.172	76.1635	14.122	80.8112	7.57477	52.1841	14.8523	84.2911	14.5494	81.276	14.6946	74.7073	16.4283	55.3212	16.5488	45.8643	13.9854	42.0589
13.1865	76.2223	14.1382	80.9157	7.59069	52.2335	14.8696	84.4745	14.566	81.3519	14.7119	74.9159	16.4463	55.4551	16.5683	46.0342	14.0011	42.1021
13.202	76.3215	14.1539	81.0055	7.59256	52.2523	14.8864	84.369	14.5822	81.3319	14.728	74.9822	16.464	55.49	16.5875	46.0452	14.0173	42.1268
13.2168	76.3789	14.1705	81.1247	7.60822	52.3004	14.9038	84.5355	14.5989	81.4486	14.7453	74.9571	16.4825	55.5899	16.6073	46.0697	14.0331	42.1583
13.2322	76.466	14.1861	81.2031	7.61014	52.2784	14.9205	84.2336	14.615	81.3889	14.7612	75.0784	16.5005	55.6788	16.6262	46.1152	14.0493	42.2022
13.247	76.5756	14.2025	81.3418	7.62583	52.3428	14.9373	84.2853	14.6316	81.4431	14.7786	75.213	16.5196	55.8113	16.6461	46.2216	14.0653	42.2957
13.2625	76.636	14.2183	81.4839	7.62767	52.369	14.954	84.2804	14.6481	81.3682	14.7945	75.4165	16.5371	55.7675	16.665	46.3002	14.0813	42.3357
13.2773	76.7677	14.2347	81.5631	7.64355	52.431	14.9715	84.3148	14.6651	81.3843	14.8119	75.4162	16.5547	55.8666	16.684	46.3497	14.0972	42.464
13.2927	76.8437	14.2504	81.6931	7.64547	52.4072	14.988	84.4754	14.6815	81.5971	14.8278	75.5577	16.5722	55.9092	16.7029	46.3695	14.1133	42.5059
13.3075	76.9373	14.2667	81.7896	7.66127	52.5063	15.006	84.5593	14.6976	81.6098	14.8451	75.7722	16.5903	56.0624	16.7225	46.5168	14.1292	42.4824
13.3232	77.042	14.2824	81.9062	7.66306	52.5207	15.0228	84.3512	14.714	81.4638	14.8612	75.6777	16.6081	56.1893	16.7411	46.5936	14.1452	42.5132
13.3377	77.2056	14.2985	82.0301	7.67927	52.5537	15.0404	84.4872	14.7309	81.413	14.8785	75.8887	16.6262	56.3163	16.7604	46.5614	14.1612	42.5765
13.3532	77.1964	14.3142	82.105	7.68121	52.5457	15.057	84.525	14.7471	81.4197	14.8945	76.0241	16.6442	56.2605	16.7787	46.6976	14.1772	42.6109
13.368	77.332	14.3305	82.2549	7.69696	52.6227	15.0744	84.4752	14.7637	81.4789	14.912	76.1124	16.663	56.4238	16.7986	46.8319	14.1932	42.6842
13.3836	77.4093	14.3464	82.3542	7.6989	52.6126	15.0911	84.6149	14.7799	81.5104	14.9279	76.1988	16.6808	56.4368	16.8176	46.7331	14.209	42.7697
13.3984	77.4945	14.3626	82.4994	7.71513	52.697	15.1087	84.7886	14.7968	81.5399	14.9451	76.2573	16.6987	56.6385	16.8369	46.9715	14.2251	42.7911
13.4139	77.5864	14.3785	82.5867	7.7169	52.6705	15.1251	84.8321	14.8131	81.4624	14.9611	76.3602	16.7164	56.8048	16.8554	46.9083	14.2412	42.8685
13.4286	77.6293	14.3946	82.6895	7.7326	52.7522	15.1426	84.6632	14.8297	81.4489	14.9786	76.489	16.7344	56.6865	16.8747	47.0309	14.2571	42.8673
13.4441	77.6863	14.4105	82.7738	7.73435	52.737	15.1595	84.7941	14.8461	81.4588	14.9949	76.6324	16.7521	56.8813	16.8933	46.9952	14.273	42.995
13.4585	77.8417	14.427	82.9343	7.75038	52.8273	15.1767	85.1638	14.8626	81.7029	15.0121	76.665	16.771	56.8676	16.9125	47.2893	14.2888	43.0368
13.4741	77.9399	14.4427	82.972	7.76044	52.8609	15.1933	84.8595	14.8785	81.4696	15.0283	76.7543	16.7885	56.9436	16.9316	47.0604	14.3051	43.0658
13.4886	78.0201	14.4589	83.0968	7.80986	53.0507	15.2107	84.9857	14.8953	81.6617	15.0455	76.9918	16.806	57.1026	16.951	47.2316	14.3218	43.1188
13.5039	78.0828	14.4748	83.1584	7.81176	53.0948	15.2273	85.164	14.9114	81.4223	15.0615	77.0032	16.8234	57.1942	16.9699	47.2962	14.3381	43.1564
13.5183	78.222	14.491	83.2879	7.82751	53.1317	15.2446	85.3777	14.9281	81.5557	15.0787	77.1203	16.8412	57.2159	16.9898	47.2927	14.3538	43.2205
13.5337	78.2272	14.5068	83.3522	7.82937	53.1244	15.2615	85.2864	14.9447	81.5464	15.0947	77.2176	16.8589	57.3402	17.0086	47.4235	14.3698	43.1049
13.5482	78.3016	14.5229	83.4849	7.84643	53.1858	15.2789	85.49	14.9616	81.5652	15.112	77.3479	16.8769	57.4374	17.0286	47.4809	14.3857	43.2976
13.5639	78.4344	14.5386	83.5866	7.84815	53.1906	15.2955	85.3244	14.9779	81.8445	15.128	77.5078	16.8952	57.549	17.047	47.7021	14.4022	43.366
13.5785	78.45	14.5546	83.7011	7.86371	53.3305	15.3127	85.4997	14.9945	81.6559	15.1452	77.4925	16.9129	57.6959	17.0666	47.6689	14.418	43.4561
13.5939	78.5471	14.5703	83.7639	7.86552	53.3097	15.3291	85.0522	15.0108	81.4432	15.1611	77.6835	16.9304	57.6916	17.085	47.7959	14.4341	43.4854
13.6089	78.6882	14.5865	83.9781	7.88152	53.3428	15.3464	85.6981	15.0274	81.5091	15.1786	77.7985	16.9487	57.7257	17.1045	47.8402	14.45	43.4721
13.6247	78.7407	14.6022	84.0645	7.88338	53.3491	15.3631	85.8475	15.0435	81.8355	15.1947	77.8737	16.9669	57.7614	17.1229	47.8098	14.4658	43.5842
13.6395	78.8963	14.6185	84.1319	7.89883	53.4245	15.3806	85.7299	15.06	81.6539	15.2121	77.9531	16.9849	57.9136	17.1422	47.9134	14.4815	43.6316
13.6549	78.9356	14.6344	84.2481	7.90063	53.4131	15.3974	85.8127	15.0763	81.5933	15.2281	78.0721	17.0028	58.068	17.1606	47.9715	14.4977	43.6656
13.6693	79.0192	14.6506	84.3899	7.91645	53.4948	15.4152	86.0714	15.0928	81.5969	15.2454	78.205	17.0206	58.1225	17.1808	48.2096	14.5135	43.7088
13.6847	79.2054	14.6665	84.4685	7.9182	53.4919	15.4314	85.7583	15.109	81.9339	15.2615	78.2365	17.0381	58.1054	17.1994	48.1834	14.5297	43.7822
13.6992	79.2299	14.6831	84.603	7.93388	53.5612	15.4487	85.7158	15.1257	81.7768	15.2787	78.3661	17.056	58.3295	17.2193	48.29	14.5453	43.8088
13.7147	79.4034	14.6989	84.6687	7.93569	53.5577	15.4827	41.9649	15.142	81.6817	15.2947	78.5084	17.0738	58.2903	17.2376	48.3628	14.5615	43.8991
13.7293	79.4608	14.7154	84.7514	7.95132	53.6214	15.4994	41.9439	15.1588	81.6046	15.3122	78.5478	17.0914	58.3606	17.2578	48.2496	14.5775	43.9067
13.7447	79.4939	14.7311	84.7894	7.95318	53.6411	15.5166	41.9682	15.1748	81.6486	15.3282	78.711	17.1093	58.4933	17.2764	48.4022	14.5933	44.0054
13.7591	79.5519	14.7477	84.8898	7.96907	53.7157	15.5333	42.0404	15.1914	81.7251	15.3455	78.842	17.1258	58.6665	17.2953	48.4559	14.6092	44.0187
13.7748	79.5675	14.7641	84.9923	7.97087	53.6734	15.5506	42.0473	15.2077	81.9006	15.3617	78.9071	17.1439	58.6744	17.3139	48.4015	14.6252	44.0532
13.7894	79.8356	14.7804	85.0821	7.98653	53.738	15.5672	42.0866	15.2244	81.9057	15.379	78.9495	17.1619	58.8159	17.3336	48.6593	14.641	44.1066
13.8053	79.8934	14.7964	85.1622	7.98829	53.7381	15.5843	42.1997	15.2405	81.8742	15.3951	79.0982	17.1795	58.8181	17.3525	48.6731	14.6569	44.2002
13.8199	79.8767	14.8127	85.2698	8.00396	53.8451	15.601	42.1934	15.257	81.8551	15.4124	79.2665	17.1977	58.8961	17.3716	48.7351	14.6726	44.2574
13.8353	79.9865	14.8289	85.2935	8.00598	53.8462	15.6183	42.2445	15.2731	82.0113	15.4284	79.3166	17.2154	58.8918	17.3903	48.9621	14.6885	44.274
13.85	80.0569	14.8453	85.4424	8.02169	53.8585	15.6351	42.2477	15.2898	82.1507	15.4457	79.4873	17.2332	59.0849	17.4094	48.8087	14.7046	44.2624
13.8656	80.1757	14.8612	85.465	8.02354	53.8846	15.6524	42.2829	15.3061	82.2725	15.4617	79.6353	17.2516	59.1404	17.4281	49.094	14.7204	44.3758
13.8802	80.2249	14.8776	85.479	8.03895	53.9481	15.6691	42.3097	15.3225	82.2924	15.4791	79.6375	17.2693	59.2923	17.4485	49.054	14.7362	44.5805
13.8955	80.341	14.8937	85.5925	8.04064	53.9526	15.6863	42.3607	15.3385	82.2496	15.4953	79.8605	17.2884	59.2807	17.4674	49.2345	14.752	44.5526
13.9101	80.4858	14.9103	85.444	8.05629	54.0202	15.7029	42.4016	15.3552	82.2905	15.5128	79.9059	17.3064	59.4101	17.4879	49.2437	14.7679	44.5941
13.9256	80.4959	14.926	85.4197	8.05815	54.0152	15.72	42.4521	15.3715	82.4221	15.5289	80.0187	17.3256	59.4357	17.507	49.2867	14.7837	44.6224
13.9403	80.6722	14.9424	85.4586	8.07372	54.0782	15.7367	42.5427	15.3883	82.6449	15.5463	80.1115	17.3447	59.517	17.527	49.5097	14.7996	44.7135
13.9558	80.7563	14.9587	85.5709	8.07548	54.0436	15.7538	42.558	15.4042	82.4265	15.5623	80.2643	17.3625	59.6894	17.5454	49.4931	14.8155	44.6668
13.9705	80.8162	14.9747	85.5364	8.0911	54.1358	15.7705	42.6307	15.4206	82.4973	15.5797	80.407	17.3806	59.8679	17.5663	49.525	14.8314	44.8294
13.9861	80.8916	14.9906	85.4638	8.09289	54.1196	15.7877	42.6264	15.4365	82.6431	15.5955	80.5245	17.3983	59.7132	17.585	49.7894	14.8474	44.8593
14.0008	80.951	15.0066	85.6131	8.10847	54.1856	15.8044	42.5772	15.4531	82.7292	15.6129	80.5495	17.4161	59.9155	17.6048	49.7191	14.8632	44.8698
14.0161	81.0614	15.0224	85.7461	8.11031	54.1894	15.8215	42.6319	15.4693	82.5903	15.629	80.6492	17.4344	60.0474	17.6243	49.8415	14.8797	44.8937
14.0307	81.1569	15.0386	85.3988	8.1263	54.262	15.8382	42.6039	15.4863	82.716	15.6464	80.7864	17.4523	60.1	17.6449	49.8303	14.8954	44.9872
14.0462	81.222	15.0543	85.3814	8.12808	54.2527	15.8554	42.6244	15.5028	82.7715	15.6624	80.8656	17.47	60.1455	17.6641	50.0475	14.9113	45.0947
14.0607	81.3247	15.0709	85.5074	8.14365	54.3432	15.8722	42.738	15.5194	82.6523	15.6799	80.9581	17.4884	60.3262	17.6848	50.0415	14.9273	45.1656
14.0762	81.4086	15.0863	85.5806	8.1457	54.3053	15.8893	42.729	15.5358	82.78	15.696	81.0974	17.5064	60.3306	17.7042	50.2344	14.9434	45.1229
14.091	81.5264	15.1026	85.6759	8.16163	54.3885	15.9059	42.8079	15.5527	82.9226	15.7133	81.2213	17.5252	60.3977	17.7264	50.1919	14.9592	45.3162
14.1065	81.5812	15.1186	85.4909	8.16352	54.3999	15.9236	42.8301	15.5689	82.3284	15.7294	81.3522	17.5427	60.5175	17.7453	50.221	14.9753	45.3658
14.121	81.7096	15.1344	85.7379	8.17918	54.4741	15.9403	42.8793	15.5855	82.8912	15.7467	81.4445	17.5614	60.6632	17.7652	50.4172	14.9912	45.4552
14.1364	81.8285	15.1501	85.7203	8.18098	54.4272	15.9577	42.9234	15.6338	40.3151	15.7627	81.4656	17.5797	60.5606	17.7838	50.4545	15.0074	45.4627
14.1511	81.8784	15.166	85.7984	8.19667	54.5129	15.9744	42.8662	15.6506	40.4486	15.7799	81.7271	17.5976	60.7556	17.804	50.5077	15.0229	45.5568
14.167	82.0033	15.1819	85.7405	8.19844	54.5268	15.9918	42.9667	15.667	40.4007	15.7959	81.8359	17.6153	60.7931	17.8224	50.5292	15.0389	45.6003
14.1815	82.131	15.1979	85.7231	8.21421	54.5693	16.0084	42.994	15.6836	40.3958	15.8131	81.9539	17.6335	60.9083	17.8416	50.6033	15.0545	45.6213
14.1973	82.1862	15.2139	85.5369	8.21587	54.5926	16.0258	43.0476	15.6998	40.4404	15.8293	82.0753	17.6519	61.0304	17.8624	50.7865	15.0704	45.6735
14.2119	82.2298	15.23	85.9695	8.23161	54.6575	16.0426	43.0066	15.7166	40.5036	15.8468	82.1129	17.6695	61.164	17.885	51.0147	15.0865	45.6749
14.2273	82.2568	15.2458	85.8883	8.23339	54.6674	16.0599	43.094	15.7328	40.4836	15.8629	82.2738	17.6879	61.0416	17.9051	50.9799	15.1026	45.8181
14.242	82.4433	15.2625	85.8865	8.24893	54.7011	16.0764	43.18	15.7496	40.5644	15.8804	82.3473	17.7063	61.3117	17.9279	51.0327	15.1185	45.8967
14.2575	82.54	15.2782	85.7267	8.25079	54.7092	16.0933	43.1963	15.7658	40.5904	15.8963	82.4542	17.7238	61.2585	17.9482	51.2492	15.1347	45.9234
14.2722	82.5398	15.2944	86.1685	8.26626	54.8059	16.1098	43.2398	15.7826	40.6373	15.9136	82.6601	17.7418	61.4487	17.9712	51.2792	15.1507	46.0085
14.2876	82.7017	15.3103	86.2182	8.26815	54.7614	16.1269	43.3311	15.7989	40.6034	15.9295	82.7001	17.7597	61.4748	17.9906	51.3327	15.1669	46.0355
14.3023	82.7651	15.3267	86.3019	8.28403	54.8243	16.1436	43.2608	15.8156	40.6679	15.947	82.7765	17.778	61.568	18.0124	51.4063	15.1827	46.1708
14.3178	82.8732	15.3429	86.2137	8.28597	54.8255	16.1612	43.3199	15.8318	40.7264	15.9629	82.9482	17.7959	61.628	18.0316	51.496	15.1989	46.1298
14.3321	82.9004	15.3593	86.4888	8.30144	54.9007	16.178	43.3299	15.8486	40.6682	15.9802	83.002	17.8151	61.7551	18.0533	51.5985	15.2147	46.2403
14.3475	82.9283	15.3751	86.4281	8.30321	54.9119	16.1953	43.4424	15.865	40.7561	15.9962	83.1568	17.8333	61.7503	18.0748	51.5175	15.2309	46.3734
14.3623	83.1209	15.392	86.5466	8.31876	54.9361	16.212	43.4477	15.8816	40.8067	16.0135	83.3482	17.851	62.0579	18.0975	51.607	15.2465	46.367
14.3778	83.2011	15.408	86.3408	8.3205	54.9781	16.2291	43.4779	15.8978	40.7605	16.0294	83.3767	17.8682	61.9533	18.1169	51.7762	15.2627	46.4043
14.3923	83.2908	15.4242	86.479	8.33628	55.0281	16.2456	43.477	15.9144	40.7852	16.0467	83.5026	17.8868	62.1298	18.1421	51.8402	15.2785	46.5043
14.4079	83.433	15.4395	86.4496	8.33816	55.0154	16.2629	43.5499	15.9305	40.8301	16.0627	83.6431	17.905	62.0942	18.1621	51.9883	15.2947	46.5707
14.4228	83.4906	15.4557	86.7346	8.35361	55.1254	16.2795	43.5763	15.9472	40.8596	16.0799	83.7609	17.9237	62.2822	18.1841	52.0648	15.3107	46.6301
14.4383	83.5874	15.4712	86.7871	8.35553	55.0772	16.2966	43.6695	15.9633	40.8865	16.096	83.9359	17.9411	62.3526	18.2036	52.1375	15.3269	46.6253
14.4527	83.6442	15.4876	87.0335	8.3712	55.1803	16.3132	43.7066	15.98	40.8904	16.1132	84.0726	17.9588	62.4502	18.2265	52.1582	15.3428	46.7534
14.4686	83.7145	15.5033	86.7637	8.37305	55.1615	16.3305	43.6831	16.0294	40.9472	16.1292	84.1101	17.977	62.4613	18.2468	52.3173	15.3588	46.7531
14.4834	83.8333	15.5198	86.9122	8.38884	55.2587	16.3471	43.6957	16.046	40.9911	16.1466	84.3149	17.9948	62.6825	18.2685	52.3614	15.3744	46.8127
14.4988	83.9582	15.5358	86.8645	8.39073	55.2206	16.3642	43.7515	16.0622	41.0186	16.1626	84.341	18.0126	62.6616	18.2879	52.3844	15.3905	46.9768
14.5137	84.0035	15.5521	87.154	8.40616	55.3101	16.3809	43.8653	16.0788	41.0616	16.18	84.5535	18.0303	62.8456	18.3098	52.5923	15.4064	47.0117
14.5292	84.0812	15.5681	87.0058	8.40796	55.2648	16.3981	43.8592	16.095	41.1427	16.196	84.7177	18.0486	62.8126	18.3296	52.546	15.4224	46.9828
14.544	84.2163	15.5841	86.9733	8.42353	55.347	16.4147	43.9155	16.1115	41.1438	16.2136	84.8564	18.067	63.0251	18.352	52.8158	15.4383	47.0958
14.5595	84.358	15.6001	87.1852	8.4253	55.3128	16.4321	43.9182	16.1277	41.1478	16.2298	85.0767	18.0844	62.9248	18.3715	52.7093	15.4541	47.0838
14.5741	84.3533	15.6167	87.4124	8.44107	55.3949	16.4489	44.0182	16.1446	41.2513	16.2473	85.1436	18.1024	63.1678	18.3935	52.9269	15.4697	47.2586
14.5896	84.5056	15.6327	87.3457	8.44285	55.4324	16.4661	44.0572	16.1608	41.2939	16.2634	85.2535	18.1197	63.1025	18.4134	52.917	15.4857	47.3177
14.6043	84.6453	15.6494	87.3416	8.45867	55.4842	16.4826	44.0411	16.1775	41.2291	16.2809	85.4962	18.1383	63.2563	18.4355	52.9813	15.5016	47.3233
14.6201	84.6143	15.6654	87.5654	8.46055	55.4494	16.4998	44.0155	16.1936	41.2904	16.2969	85.5682	18.1563	63.404	18.4549	53.0823	15.5174	47.3223
14.6347	84.8016	15.6817	87.5999	8.47627	55.54	16.5164	44.1147	16.21	41.2726	16.3144	85.6913	18.1735	63.4015	18.478	53.1029	15.5331	47.4511
14.6502	84.8174	15.6977	87.8267	8.4781	55.5321	16.5338	44.0911	16.2261	41.2935	16.3305	85.8518	18.1909	63.5618	18.4976	53.4466	15.5489	47.4993
14.6649	84.8998	15.7139	87.8747	8.49379	55.6042	16.5504	44.1341	16.2426	41.3447	16.3481	85.9054	18.2085	63.6785	18.5205	53.5464	15.5647	47.5125
14.6804	85.0441	15.7297	87.7852	8.49568	55.5616	16.5678	44.2114	16.2588	41.426	16.3641	86.0727	18.2271	63.6851	18.5399	53.6054	15.5805	47.5978
14.695	85.1074	15.7458	87.9905	8.51135	55.636	16.5842	44.2727	16.2755	41.3713	16.3819	86.1093	18.2447	63.9058	18.5613	53.612	15.5966	47.6513
14.7109	85.1985	15.778	45.1008	8.51314	55.6314	16.6014	44.2452	16.2917	41.4824	16.3981	86.3012	18.2622	63.8852	18.5808	53.6452	15.6129	47.6938
14.7256	85.3502	15.7938	45.0956	8.52879	55.7057	16.618	44.3066	16.3084	41.4933	16.4158	86.35	18.281	64.083	18.6038	53.8772	15.6288	47.7759
14.741	85.3479	15.8103	45.1546	8.53064	55.6816	16.6351	44.3325	16.3245	41.5249	16.432	86.5578	18.2999	64.145	18.6238	53.7939	15.6448	47.8411
14.7555	85.4706	15.8262	45.1809	8.54629	55.7398	16.6517	44.4635	16.3413	41.5441	16.4496	86.6253	18.3173	64.1424	18.6465	54.0056	15.6605	47.9681
14.7709	85.6299	15.8428	45.2509	8.5482	55.7489	16.6689	44.4374	16.3576	41.5937	16.4657	86.6759	18.3365	64.1812	18.6663	54.205	15.6764	47.9515
14.7857	85.6887	15.8586	45.2561	8.56386	55.848	16.6856	44.5075	16.3742	41.6034	16.4832	86.7582	18.3542	64.3786	18.6895	54.1263	15.6921	48.0758
14.8015	85.8018	15.8751	45.3411	8.56572	55.8369	16.7031	44.5672	16.3903	41.6435	16.4993	86.4722	18.3717	64.3843	18.7084	54.2442	15.7084	48.0966
14.8161	85.8385	15.891	45.3372	8.58162	55.884	16.7198	44.498	16.4069	41.6952	16.5166	86.5084	18.3893	64.4783	18.7306	54.3457	15.724	48.1163
14.8317	85.9512	15.9073	45.4073	8.58342	55.8977	16.7371	44.6226	16.4233	41.7322	16.5325	86.7162	18.4067	64.4982	18.7502	54.3522	15.7399	48.1946
14.8463	86.1113	15.9231	45.4197	8.59917	55.9404	16.7537	44.722	16.44	41.726	16.5499	86.9658	18.4244	64.6592	18.7735	54.6369	15.7557	48.354
14.8619	86.2169	15.9392	45.4871	8.60091	55.9259	16.7708	44.6758	16.4562	41.7838	16.5659	86.8947	18.4427	64.763	18.7928	54.7699	15.7714	48.3449
14.8764	86.2213	15.9549	45.4583	8.61636	56.0372	16.7876	44.7412	16.4728	41.8659	16.5829	86.8666	18.461	64.8785	18.8147	54.6752	15.7871	48.4142
14.8918	86.3898	15.971	45.5245	8.61827	56.0085	16.8046	44.7998	16.4892	41.8594	16.5994	87.1308	18.4787	64.8416	18.8341	54.8834	15.8033	48.459
14.9067	86.4755	15.9868	45.5767	8.6338	56.0912	16.8212	44.8467	16.5059	41.8329	16.6163	87.2831	18.4976	65.1311	18.8568	54.9494	15.8191	48.5867
14.9223	86.5486	16.0033	45.6704	8.63562	56.0532	16.8382	44.7548	16.5221	41.8505	16.632	87.2777	18.5158	65.0542	18.8765	54.9965	15.8353	48.6366
14.9369	86.6591	16.0192	45.6717	8.65125	56.1327	16.8549	44.8633	16.5385	41.9916	16.6491	87.2683	18.5338	65.2703	18.8983	55.1253	15.8512	48.7032
14.9528	86.7085	16.0355	45.735	8.6531	56.1437	16.8723	44.8864	16.5549	41.9908	16.6649	87.3049	18.5523	65.2125	18.9185	55.2334	15.8672	48.7262
14.9672	86.7679	16.0514	45.7813	8.66899	56.1412	16.8888	44.8962	16.5717	42.019	16.682	87.3929	18.5701	65.3875	18.9408	55.335	15.8827	48.923
14.9827	86.8156	16.0677	45.8032	8.6708	56.1475	16.9059	44.957	16.5879	42.0234	16.6979	87.3612	18.5877	65.3991	18.9605	55.6024	15.8988	48.8594
14.9979	86.9355	16.0836	45.8868	8.68631	56.252	16.9226	44.9525	16.6044	42.0954	16.7155	87.4896	18.6055	65.5867	18.984	55.6852	15.9144	49.0817
15.0137	86.9858	16.0997	45.8913	8.68805	56.2716	16.9396	44.9635	16.6207	42.1077	16.732	87.4879	18.623	65.5879	19.0035	55.6786	15.9305	49.0923
15.0282	87.0803	16.1155	45.9368	8.70369	56.3037	16.9562	45.0385	16.6373	42.1237	16.7494	87.612	18.6422	65.7882	19.0265	55.7128	15.9464	49.1278
15.0437	87.1202	16.1319	46.0248	8.70546	56.3332	16.9737	45.0638	16.6534	42.1337	16.7656	87.6516	18.6596	65.8751	19.046	55.9238	15.9624	49.2858
15.0586	87.1309	16.1479	46.079	8.72101	56.369	16.9905	45.1038	16.67	42.2446	16.7827	87.7726	18.6774	65.9778	19.0699	55.9076	15.9786	49.2837
15.0745	87.2579	16.164	46.1234	8.7228	56.3698	17.0081	45.1892	16.6862	42.2462	16.7985	87.8906	18.695	66.0529	19.0894	56.1866	15.9946	49.3327
15.089	87.2256	16.18	46.1652	8.73833	56.4317	17.0246	45.2258	16.7027	42.2763	16.8164	87.8919	18.7136	66.1056	19.1121	56.0911	16.0103	49.3624
15.1048	87.3489	16.1961	46.1838	8.74	56.4451	17.0417	45.2513	16.719	42.2982	16.8325	87.9334	18.7318	66.1816	19.1321	56.3863	16.0264	49.459
15.1197	87.3813	16.212	46.2201	8.75562	56.505	17.0584	45.2833	16.7357	42.3316	16.8497	87.9813	18.7499	66.2008	19.1553	56.4814	16.0421	49.5903
15.1353	87.4133	16.2284	46.264	8.75742	56.4944	17.0756	45.2904	16.752	42.3949	16.8656	88.0539	18.7678	66.3679	19.1748	56.3968	16.058	49.6513
15.15	87.4786	16.2441	46.3193	8.77314	56.5874	17.0922	45.2897	16.7686	42.3671	16.8829	88.1589	18.7855	66.4122	19.1963	56.6127	16.0735	49.7114
15.1662	87.4355	16.2602	46.3606	8.77507	56.5887	17.1095	45.4041	16.7847	42.5161	16.8989	88.1079	18.8037	66.4435	19.216	56.5636	16.0894	49.7316
15.181	87.5223	16.2762	46.3878	8.79088	56.6245	17.1261	45.4515	16.8013	42.4584	16.9161	88.3036	18.8217	66.755	19.2397	56.7382	16.1055	49.8624
15.1962	87.4837	16.2929	46.5024	8.79277	56.6427	17.1434	45.4693	16.8176	42.5797	16.932	88.2595	18.8399	66.6781	19.2598	56.8876	16.1214	49.892
15.2106	87.432	16.3088	46.5221	8.80864	56.7206	17.16	45.4866	16.8341	42.5005	16.9493	88.4449	18.858	66.8288	19.282	56.9651	16.1371	50.0566
15.2259	87.3361	16.3252	46.618	8.81051	56.6928	17.1771	45.5888	16.8503	42.5792	16.9652	88.3428	18.8771	66.8894	19.3016	57.0479	16.1529	50.0769
15.2404	87.1819	16.341	46.6225	8.82603	56.7509	17.1936	45.562	16.8667	42.5881	16.9825	88.5433	18.8953	67.0133	19.3237	57.2069	16.1689	50.2013
15.2554	87.2636	16.3574	46.6779	8.82777	56.7768	17.2111	45.6294	16.8829	42.6736	16.9987	88.4398	18.9133	67.0928	19.3435	57.3903	16.1848	50.1863
15.2698	87.231	16.3733	46.7524	8.84314	56.857	17.2278	45.6274	16.8995	42.7839	17.016	88.6263	18.9324	67.232	19.3663	57.3368	16.2005	50.2756
15.2851	87.3981	16.3899	46.8171	8.84497	56.8317	17.2453	45.711	16.9159	42.752	17.0322	88.7627	18.9505	67.2087	19.3851	57.6206	16.2166	50.4135
15.2992	87.3215	16.4059	46.8854	8.86033	56.9096	17.262	45.7465	16.9328	42.8441	17.0497	88.8525	18.9698	67.3599	19.407	57.5621	16.2327	50.4805
15.3143	87.3837	16.4221	46.915	8.8624	56.8981	17.2791	45.7897	16.949	42.8431	17.0658	88.7826	18.9881	67.4423	19.4267	57.6353	16.2487	50.6193
15.3286	87.4593	16.4384	46.9319	8.87815	56.9847	17.2958	45.7844	16.9658	42.8818	17.0831	88.9606	19.0076	67.5325	19.4492	57.7856	16.2643	50.5988
15.3437	87.5383	16.4547	47.0118	8.87996	56.9858	17.3134	45.7893	16.9821	42.8654	17.0994	88.9854	19.0256	67.6937	19.4697	57.7559	16.2803	50.6178
15.3581	87.2598	16.4707	47.1136	8.89568	57.0668	17.33	45.8987	16.9988	42.8923	17.1328	44.6736	19.0434	67.816	19.4925	58.0233	16.2957	50.7488
15.3734	87.0257	16.4868	47.1602	8.89742	57.0219	17.347	45.9132	17.0149	42.9614	17.15	44.7547	19.062	67.9303	19.5131	58.1809	16.3119	50.8349
15.3876	87.1705	16.5025	47.2059	8.91306	57.1078	17.3642	45.9504	17.0315	43.078	17.1663	44.764	19.0801	67.9938	19.5357	58.2156	16.3277	50.8583
15.4025	87.5054	16.5186	47.2804	8.91479	57.1286	17.3816	45.9432	17.0476	43.0567	17.1838	44.7972	19.098	68.0577	19.5556	58.3062	16.3435	50.9459
15.417	87.0973	16.5344	47.2955	8.93018	57.2046	17.3982	46.0417	17.0642	43.0429	17.1999	44.7992	19.1162	68.1029	19.578	58.3723	16.3591	51.069
15.4323	87.3982	16.5505	47.349	8.93213	57.212	17.4154	46.0558	17.0805	43.1328	17.2172	44.8439	19.1344	68.1434	19.5973	58.4971	16.375	51.0772
15.4468	87.5168	16.5662	47.4311	8.94765	57.2683	17.432	46.0502	17.0971	43.1466	17.2332	44.9381	19.1542	68.3763	19.6204	58.5942	16.3908	51.2254
15.462	87.5696	16.5827	47.4703	8.94947	57.2823	17.4492	46.1933	17.1133	43.1903	17.2506	44.9458	19.1718	68.4156	19.6395	58.6395	16.4068	51.302
15.4759	87.4628	16.5985	47.5331	8.96517	57.3406	17.4662	46.2342	17.13	43.2258	17.2669	44.9788	19.1911	68.5182	19.6626	58.8154	16.4225	51.2771
15.491	87.4258	16.6149	47.5647	8.96698	57.3698	17.4836	46.2722	17.1463	43.269	17.2842	44.9957	19.2098	68.64	19.6829	58.9582	16.4385	51.3783
15.5054	87.3764	16.6307	47.6005	8.98246	57.4108	17.5003	46.2288	17.1628	43.3068	17.3004	44.9942	19.2278	68.7386	19.7058	58.9672	16.4544	51.5126
15.5201	87.1568	16.6467	47.7349	8.98432	57.3842	17.5176	46.3688	17.1789	43.3115	17.3177	45.143	19.2456	68.8252	19.7258	59.0062	16.4705	51.611
15.5342	87.4742	16.6624	47.811	8.99999	57.4583	17.5343	46.3303	17.1953	43.3847	17.3339	45.1687	19.2637	68.9858	19.7487	59.0816	16.486	51.6685
15.5489	87.5257	16.6791	47.8776	9.00183	57.4647	17.5514	46.3104	17.2115	43.4181	17.3512	45.2529	19.2821	69.0042	19.7686	59.1948	16.5019	51.6298
15.5634	87.5863	16.6948	47.9196	9.01747	57.5856	17.568	46.4445	17.2282	43.4234	17.3673	45.2473	19.3001	69.0482	19.7914	59.3785	16.5179	51.8434
15.5789	87.3531	16.7113	47.9968	9.01933	57.5467	17.5853	46.4531	17.2443	43.4681	17.3849	45.3158	19.3181	69.1105	19.8106	59.5198	16.5339	51.8587
15.5937	87.2834	16.7272	47.9834	9.03486	57.6573	17.6017	46.5031	17.261	43.4811	17.4011	45.3528	19.336	69.2981	19.8339	59.6993	16.5499	52.0598
15.6087	87.5504	16.7434	48.07	9.03666	57.6369	17.6187	46.5372	17.2772	43.5648	17.419	45.4289	19.354	69.3164	19.8536	59.5621	16.5657	52.0221
15.6232	87.4966	16.7591	48.094	9.0524	57.7322	17.6354	46.5681	17.2937	43.5817	17.4349	45.475	19.372	69.4327	19.8756	59.8851	16.5814	52.0762
15.6381	87.5752	16.7754	48.167	9.05428	57.6979	17.6525	46.567	17.31	43.5782	17.4522	45.4834	19.3902	69.5867	19.895	59.8769	16.5975	52.119
15.6521	87.4624	16.7913	48.2189	9.06988	57.7625	17.669	46.7006	17.3266	43.6385	17.4681	45.5733	19.409	69.7655	19.9164	59.9519	16.6133	52.1961
15.6676	87.6383	16.8075	48.2696	9.07171	57.7348	17.6865	46.6939	17.3431	43.6344	17.4856	45.6184	19.4263	69.6319	19.9351	60.1146	16.6293	52.3721
15.682	87.6099	16.8235	48.3577	9.08751	57.8522	17.7032	46.74	17.3596	43.7097	17.5017	45.5846	19.4454	69.939	19.9573	60.1565	16.6452	52.4467
15.6968	87.6222	16.8395	48.3947	9.08924	57.8711	17.7202	46.7179	17.3758	43.752	17.5195	45.6599	19.4644	70.0159	19.9769	60.2571	16.6612	52.5038
15.7115	87.8699	16.8555	48.4618	9.105	57.9197	17.737	46.7801	17.3925	43.8192	17.5355	45.7208	19.4836	70.1145	19.9988	60.4159	16.6769	52.5293
15.7263	87.8505	16.8717	48.595	9.10686	57.9471	17.754	46.8535	17.4087	43.8674	17.5531	45.7817	19.5016	70.187	20.0191	60.4871	16.6928	52.5556
15.7408	87.8382	16.8874	48.5684	9.12254	57.9833	17.7706	46.8667	17.4253	43.9051	17.5691	45.8375	19.5192	70.3362	20.0409	60.6191	16.7085	52.6831
15.7562	88.0959	16.904	48.6576	9.12444	57.9867	17.7877	46.8877	17.4415	43.9037	17.5866	45.886	19.5382	70.3849	20.0601	60.7507	16.7244	52.7951
15.7703	88.0001	16.9199	48.721	9.14011	58.0488	17.8042	46.9349	17.4581	43.9691	17.603	45.968	19.5564	70.5505	20.0821	60.8598	16.7404	52.9295
15.7854	88.0563	16.9363	48.7752	9.14184	58.0417	17.8213	46.9759	17.4744	43.9868	17.6205	46.0156	19.5751	70.6304	20.1021	60.9349	16.7562	52.9362
15.7996	87.7212	16.9522	48.8193	9.15756	58.1047	17.8381	46.9908	17.491	44.0511	17.6368	46.1004	19.5915	70.7779	20.1253	61.0018	16.7718	52.9305
15.8148	88.3842	16.9687	48.9005	9.15943	58.1225	17.8551	47.0427	17.5072	44.0395	17.654	46.1423	19.6074	70.8025	20.1445	61.2159	16.7876	53.0519
15.8295	88.3864	16.9846	49.0286	9.17519	58.2151	17.8716	47.0856	17.5239	44.0829	17.67	46.156	19.6246	70.8628	20.167	61.1022	16.8031	53.101
15.8442	88.3223	17.0009	49.0492	9.17701	58.2039	17.8888	47.0902	17.5401	44.166	17.6874	46.1524	19.6407	70.9734	20.187	61.3188	16.819	53.3188
15.8589	88.5288	17.0167	49.0738	9.19238	58.3195	17.9054	47.1305	17.5568	44.1779	17.7035	46.3088	19.6575	71.0486	20.2097	61.3548	16.8349	53.3401
15.8741	88.5049	17.0328	49.1712	9.19419	58.282	17.9224	47.1577	17.5731	44.1934	17.7207	46.3013	19.6733	71.1537	20.2294	61.4333	16.851	53.3937
15.8888	88.5146	17.0487	49.2756	9.20994	58.4007	17.939	47.1748	17.5897	44.3171	17.7369	46.4336	19.6903	71.2733	20.2507	61.6183	16.8666	53.4832
15.9037	88.8523	17.0648	49.313	9.21183	58.3562	17.9561	47.2695	17.606	44.2843	17.7543	46.4122	19.7063	71.2263	20.27	61.7037	16.8826	53.5328
15.9179	88.5884	17.0806	49.3522	9.2275	58.4145	17.9728	47.2379	17.6227	44.3826	17.7702	46.5062	19.7229	71.4377	20.2918	61.7826	16.8981	53.6691
15.9332	88.6089	17.0969	49.4047	9.22934	58.4188	17.9899	47.3159	17.6389	44.3741	17.7876	46.512	19.7387	71.4967	20.3108	61.8341	16.9142	53.766
15.948	88.9819	17.1127	49.499	9.24519	58.4939	18.0066	47.3629	17.6556	44.4459	17.8037	46.5719	19.7556	71.6242	20.3325	61.8974	16.9299	53.8406
15.9632	88.9639	17.1289	49.5269	9.24709	58.5102	18.024	47.3974	17.6717	44.4856	17.8211	46.6544	19.7714	71.639	20.3513	61.9459	16.9458	53.8628
15.9774	88.9907	17.1447	49.5147	9.26253	58.5937	18.0405	47.3691	17.6885	44.5395	17.837	46.7187	19.7886	71.8778	20.3736	62.0716	16.9614	53.9582
15.9931	88.9271	17.1611	49.6474	9.26434	58.5604	18.0575	47.4996	17.7046	44.6519	17.8544	46.7897	19.8041	71.9257	20.3933	62.1529	16.9774	53.9989
16.0076	89.0942	17.1769	49.708	9.27997	58.6686	18.0742	47.5041	17.7211	44.6177	17.8704	46.8785	19.8209	72.0482	20.4147	62.3067	16.993	54.0241
16.0228	89.2212	17.1931	49.8375	9.28183	58.6523	18.0914	47.53	17.7375	44.7014	17.888	46.8554	19.8371	72.0338	20.4336	62.5948	17.0088	54.1978
16.037	89.3959	17.2088	49.8973	9.29763	58.7462	18.1081	47.6068	17.754	44.7126	17.904	46.92	19.8535	72.1862	20.4551	62.6152	17.0246	54.2436
16.0522	89.4535	17.225	49.9343	9.29934	58.7511	18.1253	47.6479	17.7701	44.7066	17.9216	46.9743	19.8697	72.1685	20.475	62.6659	17.0405	54.3622
16.0664	89.5321	17.2407	49.9083	9.31506	58.8121	18.1417	47.6418	17.7866	44.746	17.9375	46.9763	19.8869	72.3522	20.4973	62.8337	17.0563	54.4135
16.0816	89.3725	17.2568	50.0442	9.31685	58.853	18.1587	47.6815	17.8027	44.858	17.9549	47.1224	19.9025	72.4119	20.517	62.9606	17.0722	54.464
16.0961	89.6157	17.2727	50.0915	9.3329	58.8786	18.1754	47.7799	17.8193	44.8543	17.9709	47.1815	19.9201	72.5038	20.5387	63.0053	17.088	54.5504
16.1115	89.8043	17.2889	50.1272	9.33477	58.8798	18.1926	47.764	17.8354	44.8765	17.9884	47.2222	19.9353	72.6769	20.5578	63.0299	17.1038	54.6228
16.1259	89.7577	17.3047	50.2386	9.35015	58.9683	18.2092	47.8216	17.852	44.9658	18.0042	47.2443	19.9527	72.7428	20.5794	63.2283	17.1197	54.7441
16.1411	89.6423	17.3213	50.329	9.35192	58.9544	18.2266	47.93	17.8683	44.9588	18.0215	47.2749	19.9684	72.7393	20.5985	63.2146	17.1356	54.8044
16.1557	89.9307	17.3375	50.3227	9.36741	59.0364	18.2432	47.915	17.8848	45.0036	18.0374	47.3612	19.9856	72.9365	20.6205	63.5272	17.1514	54.9163
16.1707	89.9406	17.3536	50.4108	9.36924	59.0346	18.2604	47.9058	17.9008	45.0841	18.0549	47.4213	20.0014	72.8942	20.6396	63.5583	17.1673	54.9807
16.2147	89.8362	17.3694	50.501	9.38483	59.1316	18.2768	48.026	17.9174	45.1484	18.0707	47.4782	20.019	73.1052	20.6621	63.7049	17.183	55.0876
16.23	90.0833	17.3855	50.5691	9.38668	59.0917	18.2942	48.0167	17.9336	45.1631	18.088	47.512	20.0351	73.0586	20.6818	63.7596	17.1987	55.127
16.2599	44.5667	17.4012	50.6005	9.40227	59.2154	18.3107	48.0849	17.9502	45.2299	18.1038	47.5523	20.0522	73.184	20.7045	63.9158	17.2141	55.2075
16.2748	44.6196	17.4175	50.6499	9.40417	59.2133	18.3282	48.1515	17.9665	45.2248	18.1213	47.626	20.068	73.2605	20.7239	63.93	17.2299	55.2532
16.2901	44.6846	17.4332	50.7061	9.41977	59.251	18.3448	48.1373	17.9831	45.3378	18.1373	47.6766	20.085	73.4978	20.7463	64.1633	17.2454	55.3782
16.3047	44.6448	17.4494	50.7749	9.42163	59.2717	18.3621	48.1453	17.9993	45.308	18.1548	47.6958	20.101	73.4437	20.7653	64.1651	17.2612	55.4723
16.32	44.7004	17.4651	50.8416	9.43722	59.3151	18.3786	48.1716	18.0161	45.4096	18.1706	47.8193	20.1189	73.5744	20.7866	64.1053	17.277	55.4917
16.3348	44.7142	17.4813	50.8671	9.43906	59.316	18.3955	48.1833	18.0322	45.4182	18.1882	47.8224	20.1362	73.4899	20.8061	64.3418	17.2932	55.6576
16.3501	44.7586	17.4971	50.9758	9.45466	59.3872	18.412	48.2494	18.0488	45.4612	18.2042	47.9268	20.1534	73.6989	20.8282	64.5248	17.3089	55.7031
16.3648	44.7587	17.5133	51.056	9.45645	59.347	18.4292	48.2675	18.0648	45.5575	18.2215	48.0281	20.1715	73.9175	20.8475	64.8001	17.3246	55.7715
16.3801	44.7923	17.529	51.0889	9.47201	59.4359	18.4458	48.317	18.0814	45.5772	18.2374	48.0314	20.1892	73.8763	20.8719	64.6518	17.3406	55.9248
16.3945	44.8865	17.5452	51.1162	9.47393	59.4642	18.4629	48.3694	18.0976	45.6017	18.2549	48.1199	20.2057	74.0184	20.8915	64.9145	17.3564	55.9781
16.41	44.9412	17.5609	51.2258	9.48945	59.5147	18.4793	48.4324	18.1141	45.5381	18.2708	48.1578	20.2224	74.0405	20.9148	64.8613	17.3719	56.0743
16.4245	44.9584	17.5772	51.2258	9.49118	59.4988	18.4963	48.4454	18.1302	45.693	18.288	48.1366	20.2402	74.2401	20.9335	65.1341	17.3879	56.0638
16.4399	45.0479	17.5929	51.3188	9.50677	59.5684	18.5132	48.4966	18.1469	45.6717	18.3038	48.3039	20.258	74.3337	20.9556	65.1713	17.4043	56.2137
16.4545	45.011	17.6091	51.3692	9.50863	59.5783	18.5302	48.5051	18.163	45.7432	18.3212	48.293	20.2754	74.3288	20.974	65.1211	17.4201	56.1978
16.4696	45.0208	17.6249	51.4542	9.52407	59.661	18.5466	48.5196	18.1795	45.8317	18.3371	48.3596	20.2919	74.5899	20.997	65.3915	17.4357	56.3935
16.4841	45.168	17.6412	51.5568	9.52564	59.6418	18.5636	48.5774	18.1957	45.8726	18.3546	48.4383	20.3091	74.591	21.018	65.3393	17.4518	56.385
16.4995	45.1557	17.6569	51.5582	9.54108	59.7388	18.5802	48.59	18.2122	45.8879	18.3704	48.5634	20.3259	74.8226	21.0401	65.6033	17.4675	56.5729
16.5143	45.15	17.6729	51.6016	9.54283	59.7397	18.5972	48.5944	18.2284	45.8899	18.3877	48.5994	20.3428	74.8053	21.0592	65.5713	17.4834	56.6003
16.5296	45.2245	17.6888	51.6414	9.55848	59.7735	18.6138	48.7131	18.245	45.961	18.4038	48.5947	20.3613	74.975	21.0814	65.7763	17.4987	56.6916
16.5442	45.2925	17.7052	51.7964	9.56031	59.7714	18.6308	48.7191	18.2611	46.1028	18.4212	48.7492	20.3781	75.0348	21.1015	65.8626	17.5146	56.7105
16.5595	45.3679	17.7214	51.7796	9.5761	59.8244	18.6473	48.7068	18.2777	46.1001	18.437	48.7918	20.3947	75.0872	21.1225	65.9845	17.5303	56.9097
16.5742	45.3698	17.7376	51.8489	9.57771	59.8135	18.6646	48.8291	18.2937	46.0608	18.4544	48.7828	20.4123	75.0122	21.1414	66.2588	17.5462	56.9461
16.5895	45.3855	17.7534	51.9236	9.59288	59.8984	18.6812	48.7194	18.3104	46.1073	18.4701	48.9344	20.4308	75.0823	21.1646	66.1988	17.5622	56.9423
16.604	45.4373	17.7693	52.038	9.59474	59.9309	18.6984	48.8541	18.3267	46.1944	18.4875	48.9482	20.4488	75.126	21.1839	66.3092	17.578	57.1
16.6196	45.4909	17.7851	52.0252	9.61045	59.9529	18.715	48.8745	18.3433	46.2081	18.5034	49.0014	20.4655	75.3167	21.2066	66.379	17.5938	57.1389
16.634	45.5352	17.8016	52.1028	9.61224	59.975	18.7322	48.8985	18.3595	46.3595	18.521	49.0915	20.4829	75.2367	21.2254	66.6913	17.61	57.2457
16.6495	45.5727	17.8172	52.1561	9.6282	60.042	18.7487	48.9224	18.3761	46.3575	18.5369	49.1033	20.4993	75.442	21.2472	66.6824	17.6258	57.3402
16.6642	45.5972	17.8335	52.2051	9.62996	60.0229	18.7659	48.9739	18.3922	46.3902	18.5542	49.1755	20.5163	75.4375	21.2664	66.7167	17.6414	57.3752
16.6795	45.6601	17.8493	52.272	9.64569	60.1107	18.7823	48.9901	18.409	46.4312	18.5701	49.231	20.533	75.459	21.2895	66.9608	17.6571	57.4694
16.694	45.718	17.8653	52.3634	9.64745	60.1164	18.7994	48.9723	18.4253	46.4494	18.5875	49.3438	20.5504	75.6166	21.3086	66.8449	17.673	57.5607
16.7094	45.8173	17.8812	52.4604	9.66353	60.1952	18.816	49.0365	18.4418	46.5299	18.6035	49.3367	20.5675	75.5857	21.331	67.2642	17.6888	57.5708
16.724	45.8103	17.8975	52.45	9.66531	60.1643	18.8333	49.0755	18.4579	46.5214	18.621	49.4498	20.585	75.6762	21.35	67.282	17.7045	57.6614
16.7391	45.859	17.9137	52.5721	9.68094	60.2403	18.8498	49.1343	18.4748	46.5876	18.637	49.4331	20.6029	75.4736	21.3717	67.3654	17.7202	57.8061
16.7538	45.8876	17.9299	52.5927	9.68269	60.265	18.8671	49.0801	18.5065	46.6968	18.6545	49.5718	20.6198	75.4818	21.3907	67.5168	17.7362	57.8697
16.7691	45.986	17.9457	52.7014	9.69819	60.3266	18.8836	49.1398	18.5227	46.7961	18.6703	49.5904	20.6372	75.6312	21.4123	67.5972	17.752	57.9804
16.7836	45.9451	17.9618	52.7003	9.70003	60.3221	18.9006	49.1826	18.5392	46.737	18.6877	49.6614	20.6528	75.543	21.4311	67.667	17.7682	58.0189
16.7989	46.009	17.9777	52.7533	9.7153	60.3619	18.9173	49.2402	18.5553	46.844	18.7035	49.7466	20.6681	75.9557	21.4546	67.8183	17.7836	58.1918
16.8134	46.0731	17.9939	52.8509	9.71703	60.41	18.9344	49.3227	18.5718	46.8572	18.7208	49.7939	20.6821	75.956	21.4756	67.7741	17.7996	58.1868
16.8287	46.0574	18.0096	52.8892	9.73266	60.4678	18.9509	49.3114	18.5879	46.8778	18.7367	49.8488	20.6969	75.9629	21.4978	67.9494	17.8653	58.5458
16.8432	46.1296	18.0258	52.9473	9.73449	60.501	18.968	49.3316	18.6044	46.9551	18.7536	49.9318	20.7106	76.001	21.5168	68.0847	17.8732	58.5618
16.8586	46.2813	18.0417	53.0092	9.75048	60.5646	18.9846	49.34	18.6203	46.947	18.7698	50.0019	20.7273	76.1243	21.5391	68.1652	17.8839	58.6472
16.8731	46.1925	18.0576	53.0624	9.75239	60.5351	19.0018	49.333	18.6371	47.0583	18.7875	50.0437	20.7443	75.9899	21.5583	68.2996	17.8977	58.6912
16.8886	46.3053	18.0732	53.126	9.76793	60.618	19.0182	49.4494	18.6532	47.1069	18.8032	50.1223	20.7609	76.1195	21.5812	68.3646	17.9117	58.7518
16.9031	46.3002	18.0893	53.2107	9.76967	60.6423	19.0358	49.5091	18.6699	47.1126	18.8203	50.1716	20.7765	75.9317	21.6003	68.5456	17.9262	58.847
16.9183	46.3906	18.105	53.2168	9.78528	60.7206	19.0523	49.5957	18.6861	47.1492	18.8362	50.3009	20.7927	76.178	21.6237	68.5503	17.9448	59.0117
16.933	46.4505	18.1212	53.3583	9.78709	60.7007	19.0696	49.5626	18.7028	47.1996	18.8539	50.3052	20.808	76.2366	21.6436	68.8214	17.9619	59.0376
16.9482	46.4809	18.1369	53.4068	9.80253	60.7911	19.0862	49.5251	18.719	47.2517	18.8698	50.3658	20.8243	76.2053	21.6659	68.8687	17.9801	59.1224
16.9627	46.5488	18.1532	53.4363	9.80427	60.7482	19.1034	49.5879	18.7355	47.3072	18.8873	50.4574	20.8396	75.9888	21.686	68.9062	17.9983	59.2124
16.978	46.5922	18.1691	53.464	9.81994	60.8287	19.12	49.6586	18.7518	47.3719	18.9032	50.5394	20.8553	76.1046	21.7086	69.0624	18.0165	59.3851
16.9926	46.6761	18.1856	53.6067	9.82174	60.8566	19.1374	49.6514	18.7686	47.3705	18.9205	50.6003	20.8704	76.2279	21.7283	69.166	18.0345	59.3973
17.0079	46.6554	18.2012	53.6303	9.83749	60.8978	19.1538	49.6936	18.7847	47.4131	18.9363	50.7291	20.886	76.059	21.7509	69.269	18.0527	59.4276
17.0224	46.7578	18.2174	53.7219	9.83937	60.9348	19.1713	49.7004	18.8014	47.4848	18.9537	50.7929	20.9016	76.211	21.7703	69.4766	18.0709	59.5507
17.0377	46.7782	18.2332	53.7468	9.85483	60.9762	19.1878	49.7838	18.8176	47.5104	18.9695	50.8084	20.918	76.0256	21.7932	69.4871	18.0893	59.6977
17.0523	46.8112	18.2495	53.8587	9.85657	60.9489	19.2049	49.7917	18.834	47.5117	18.987	50.8587	20.9326	75.7915	21.8124	69.6273	18.1072	59.7264
17.0677	46.8575	18.2652	53.9162	9.872	61.0402	19.2214	49.8678	18.8501	47.6263	19.0029	50.9341	20.9485	76.403	21.8345	69.7634	18.1254	59.8539
17.0824	46.889	18.2813	53.9546	9.87376	61.046	19.2386	49.8989	18.8667	47.6722	19.0203	50.95	20.9638	76.1284	21.8536	69.854	18.1423	59.9007
17.0973	46.9267	18.2972	53.9837	9.88929	61.126	19.2553	49.9164	18.8829	47.7391	19.0362	51.0712	20.9799	76.3587	21.8755	69.9611	18.1606	59.9736
17.1119	47.0108	18.3132	54.0464	9.89112	61.1262	19.2728	49.9465	18.8995	47.706	19.0535	51.1191	20.9943	76.1617	21.8946	70.0293	18.1785	60.1926
17.1272	47.0451	18.3289	54.1585	9.90662	61.1734	19.2892	49.9987	18.9155	47.7781	19.0695	51.1249	21.0108	76.3368	21.917	70.1729	18.197	60.1956
17.1416	47.0646	18.345	54.2264	9.90841	61.1941	19.3058	50.0996	18.932	47.7763	19.0867	51.2072	21.0264	76.3235	21.9362	70.3815	18.2147	60.2692
17.1568	47.0998	18.3605	54.2965	9.92384	61.2246	19.3227	50.0737	18.9484	47.8302	19.1024	51.2776	21.0433	76.5993	21.959	70.5752	18.2333	60.4006
17.1713	47.1849	18.3771	54.3347	9.92564	61.2468	19.3395	50.0928	18.9648	47.9413	19.1197	51.352	21.0584	76.3167	21.9788	70.559	18.2506	60.4506
17.187	47.2161	18.3927	54.3784	9.94124	61.3358	19.3559	50.1855	18.981	48.0192	19.1356	51.4159	21.0743	76.6327	22.0019	70.622	18.269	60.5407
17.2015	47.2884	18.4089	54.4588	9.9432	61.311	19.3731	50.2053	18.9975	48.0283	19.1532	51.5175	21.0889	76.6079	22.021	70.7539	18.2872	60.5778
17.2166	47.3269	18.4246	54.5571	9.95884	61.4177	19.3896	50.1959	19.0135	48.0994	19.169	51.5778	21.1049	76.78	22.043	70.9783	18.3061	60.7993
17.2311	47.3608	18.4407	54.641	9.9606	61.355	19.4069	50.3063	19.03	48.1303	19.1863	51.7481	21.12	76.8194	22.062	70.9339	18.3236	60.7483
17.2465	47.3716	18.4563	54.6399	9.97633	61.4841	19.4233	50.2838	19.0461	48.2008	19.2022	51.6292	21.1365	76.8156	22.0847	71.1858	18.3417	60.8967
17.2611	47.4247	18.4725	54.7202	9.9781	61.4509	19.4407	50.3673	19.0626	48.263	19.2194	51.766	21.1514	76.8474	22.1042	71.2428	18.3602	61.0502
17.2762	47.5074	18.4883	54.7883	9.99392	61.5284	19.4573	50.3836	19.0787	48.2644	19.2351	51.7732	21.1677	76.8611	22.1258	71.3463	18.3785	61.1096
17.2907	47.5576	18.5045	54.8757	9.99575	61.5277	19.4744	50.3859	19.0953	48.3215	19.2525	51.9481	21.1827	76.8679	22.145	71.5377	18.3958	61.2437
17.3062	47.6313	18.5205	54.95	10.0114	61.6631	19.4908	50.468	19.1115	48.3475	19.2683	51.9834	21.1987	76.9788	22.1684	71.5926	18.4142	61.2824
17.3209	47.6064	18.5366	54.9715	10.0132	61.6134	19.508	50.3894	19.1279	48.4536	19.2857	52.0059	21.2135	76.7258	22.1872	71.6654	18.432	61.3992
17.3362	47.7322	18.5524	55.011	10.0286	61.7093	19.5245	50.5066	19.144	48.411	19.3013	52.0983	21.2444	37.1522	22.2096	71.9799	18.4504	61.4718
17.3507	47.7849	18.5684	55.1366	10.0305	61.7235	19.5419	50.5369	19.1606	48.5065	19.3187	52.199	21.2579	37.1102	22.2281	71.9012	18.4672	61.5149
17.366	47.7529	18.5841	55.1086	10.0461	61.7887	19.5584	50.5703	19.1767	48.5135	19.3346	52.2283	21.2728	36.9746	22.249	72.1581	18.485	61.7191
17.3803	47.8754	18.6001	55.2503	10.0479	61.7594	19.5756	50.609	19.1932	48.5998	19.352	52.3471	21.2891	37.0392	22.2687	72.1656	18.5018	61.7313
17.3955	47.8936	18.6157	55.3339	10.0633	61.8109	19.5922	50.6077	19.2096	48.6492	19.3679	52.4363	21.3049	37.0554	22.2918	72.3945	18.5198	61.8811
17.41	47.8804	18.632	55.4393	10.0652	61.871	19.6095	50.7101	19.2264	48.6759	19.3852	52.4249	21.321	37.0866	22.3109	72.2933	18.5366	61.8928
17.4251	48.0028	18.6479	55.4595	10.0808	61.9709	19.6261	50.6883	19.2424	48.7175	19.401	52.5493	21.3361	37.0518	22.3327	72.5136	18.5555	62.0433
17.4396	48.0106	18.664	55.4938	10.0827	61.881	19.6434	50.7511	19.2589	48.8153	19.4183	52.6094	21.3531	37.2172	22.3512	72.6738	18.5724	62.1122
17.4548	48.0205	18.6797	55.5283	10.0985	61.999	19.6599	50.7945	19.2753	48.8667	19.4341	52.6656	21.3683	37.219	22.3734	72.7814	18.5903	62.3009
17.4693	48.0811	18.6959	55.6484	10.1003	61.9742	19.6773	50.9291	19.2918	48.9265	19.4514	52.7877	21.3844	37.1798	22.393	72.7083	18.6076	62.2838
17.4845	48.16	18.7115	55.6923	10.1162	62.0851	19.6937	50.942	19.3078	48.9436	19.4672	52.7441	21.4027	37.305	22.4159	72.8817	18.6257	62.3975
17.4991	48.2671	18.7281	55.8068	10.1179	62.0564	19.7109	50.9023	19.3244	49.0168	19.4846	52.937	21.4233	37.2985	22.4347	72.9908	18.6435	62.6098
17.5145	48.2921	18.7437	55.8267	10.1332	62.1918	19.7272	51.0307	19.3405	49.0173	19.5003	52.9442	21.4418	37.3591	22.4584	73.1437	18.6619	62.7106
17.5289	48.2673	18.7604	55.978	10.1351	62.1198	19.744	51.0592	19.3571	49.0423	19.5175	53.0242	21.4616	37.4425	22.4791	73.2695	18.6788	62.6264
17.5441	48.3318	18.776	56.0067	10.1508	62.2205	19.7605	51.0614	19.3733	49.143	19.5332	53.069	21.4803	37.3714	22.5019	73.4501	18.6974	62.8385
17.5587	48.4172	18.7923	56.0764	10.1526	62.211	19.7778	51.0951	19.3898	49.1934	19.5507	53.1913	21.5014	37.373	22.5212	73.4828	18.7143	62.8853
17.574	48.3856	18.808	56.1761	10.1683	62.2756	19.7942	51.2188	19.406	49.186	19.5665	53.2976	21.5202	37.5534	22.5435	73.7274	18.7325	62.9865
17.5885	48.4735	18.824	56.2477	10.1699	62.2739	19.8115	51.2411	19.4228	49.2971	19.5839	53.3413	21.5403	37.6649	22.5623	73.7537	18.7494	63.0768
17.6038	48.5282	18.8397	56.272	10.1853	62.3654	19.828	51.276	19.4389	49.3359	19.5997	53.418	21.5592	37.6521	22.5849	73.8104	18.7675	63.2113
17.6182	48.5636	18.8561	56.3956	10.187	62.353	19.8454	51.243	19.4555	49.3972	19.616	53.5061	21.5798	37.6375	22.6039	73.9485	18.7844	63.236
17.6334	48.6231	18.8719	56.4059	10.2025	62.417	19.8618	51.3373	19.4715	49.4712	19.6318	53.5726	21.5991	37.6016	22.6264	74.1786	18.8024	63.352
17.6479	48.6397	18.8884	56.4714	10.2041	62.4183	19.8789	51.3714	19.4881	49.5109	19.6483	53.6488	21.619	37.6878	22.6451	74.3168	18.8194	63.4863
17.663	48.7282	18.9041	56.6094	10.2195	62.4982	19.8957	51.4376	19.5042	49.5472	19.664	53.728	21.638	37.6971	22.6674	74.4736	18.837	63.5768
17.6776	48.7929	18.9203	56.6216	10.2212	62.4777	19.9126	51.4705	19.5208	49.711	19.681	53.8668	21.6581	37.8728	22.6861	74.4089	18.8536	63.6194
17.6928	48.8411	18.936	56.6911	10.2366	62.5989	19.9292	51.4768	19.5369	49.6602	19.6966	53.9335	21.6766	38.0086	22.7088	74.6942	18.8716	63.7515
17.7072	48.9108	18.9521	56.7683	10.2384	62.561	19.9462	51.6098	19.5534	49.7193	19.7137	54.0445	21.6963	38.0457	22.7273	74.7835	18.8886	63.8716
17.7225	48.9246	18.968	56.8548	10.2542	62.6489	19.9627	51.6038	19.5694	49.7436	19.7296	54.0841	21.7155	37.9179	22.7496	74.7039	18.9065	63.97
17.737	48.9354	18.984	56.914	10.256	62.697	19.9797	51.6068	19.5859	49.7702	19.7465	54.1104	21.7355	38.1005	22.7685	74.8993	18.9244	64.0583
17.7522	49.0475	18.9997	56.9974	10.2716	62.797	19.9961	51.7227	19.602	49.8118	19.7621	54.238	21.754	37.9668	22.7909	75.1145	18.9426	64.1493
17.7667	49.0131	19.0161	57.113	10.2732	62.7503	20.0133	51.7586	19.6186	49.9787	19.7791	54.3271	21.774	38.0644	22.81	75.1932	18.9595	64.1191
17.7819	49.1103	19.0318	57.1903	10.2888	62.8438	20.0298	51.8129	19.6346	50.0349	19.7948	54.3293	21.7923	38.1757	22.8317	75.3813	18.9779	64.383
17.7963	49.1811	19.0479	57.2545	10.2906	62.82	20.047	51.8688	19.6511	49.9869	19.8117	54.4442	21.813	38.1504	22.851	75.5312	18.9946	64.3909
17.8115	49.2284	19.0637	57.3228	10.3062	62.9126	20.0636	51.8855	19.6671	50.0391	19.8273	54.5497	21.8313	38.2221	22.8735	75.6759	19.0124	64.5604
17.8262	49.2881	19.0797	57.3692	10.308	62.8939	20.0806	51.9703	19.6837	50.1888	19.8442	54.6643	21.852	38.257	22.8926	75.7134	19.0294	64.6167
17.8414	49.3323	19.0954	57.4736	10.3236	63.0083	20.0971	51.9608	19.6996	50.1936	19.86	54.735	21.8705	38.409	22.9152	75.9215	19.0486	64.7819
17.8559	49.3568	19.1116	57.605	10.3254	62.9652	20.1144	52.0247	19.7163	50.1918	19.8769	54.7792	21.8905	38.3197	22.9349	75.9022	19.0653	64.8886
17.871	49.5209	19.1272	57.5972	10.341	63.06	20.1309	52.0627	19.7324	50.2599	19.8927	54.8678	21.9094	38.459	22.9581	76.1324	19.084	64.9432
17.8855	49.4897	19.1433	57.6767	10.3427	63.0368	20.1477	52.1323	19.7489	50.319	19.9098	55.0101	21.9297	38.4984	22.9763	76.2925	19.1015	65.0852
17.9008	49.5253	19.1591	57.7511	10.3583	63.1798	20.1641	52.1252	19.765	50.3167	19.9254	55.0415	21.9479	38.397	22.9996	76.3738	19.1197	65.2091
17.9153	49.5924	19.1754	57.8984	10.36	63.1546	20.1813	52.2105	19.7816	50.3859	19.9425	55.1365	21.9686	38.5051	23.0187	76.4203	19.1374	65.2052
17.9305	49.6371	19.1909	57.8988	10.3757	63.2489	20.1976	52.2241	19.7976	50.4481	19.9583	55.1938	21.9868	38.7192	23.0423	76.6041	19.1554	65.3182
17.945	49.6602	19.2071	58.0504	10.3774	63.2325	20.2149	52.3852	19.8142	50.5809	19.9752	55.2756	22.0074	38.7153	23.0616	76.7415	19.1718	65.4647
17.9603	49.7628	19.2227	58.0612	10.393	63.3063	20.2314	52.4119	19.8304	50.6643	19.9909	55.3799	22.026	38.5477	23.0852	76.8486	19.1899	65.5492
17.9748	49.7648	19.2389	58.1264	10.3948	63.3023	20.2488	52.3673	19.8468	50.7039	20.0078	55.4695	22.0466	38.799	23.1046	77.0028	19.2062	65.7456
17.9899	49.8123	19.2546	58.2293	10.4101	63.3829	20.2654	52.4751	19.8628	50.7377	20.0235	55.5395	22.065	38.9169	23.1266	76.9708	19.2246	65.7649
18.0044	49.905	19.2707	58.2995	10.4118	63.3947	20.2825	52.493	19.8794	50.7865	20.0405	55.6558	22.0848	38.95	23.1452	77.1041	19.2414	65.8077
18.0196	49.9205	19.2864	58.3691	10.4273	63.4797	20.2989	52.5932	19.8954	50.8179	20.0562	55.6998	22.1029	38.8946	23.1677	77.3237	19.261	66.009
18.0341	50.0151	19.3028	58.4557	10.4291	63.4585	20.3159	52.6255	19.912	50.8724	20.073	55.7938	22.1233	39.0047	23.187	77.4722	19.2782	66.0484
18.0494	50.0198	19.3183	58.5913	10.4444	63.542	20.3323	52.632	19.9281	50.8762	20.0887	55.8174	22.1427	39.0862	23.2086	77.5106	19.2962	66.1859
18.0638	50.1181	19.3347	58.5733	10.4461	63.5338	20.3494	52.7312	19.9445	51.0008	20.106	55.8724	22.1628	39.0444	23.2281	77.6656	19.3133	66.2812
18.0789	50.154	19.3504	58.7051	10.4616	63.6026	20.3658	52.8138	19.9606	51.0813	20.1216	55.9859	22.1808	39.1256	23.2504	77.9304	19.3314	66.4215
18.0934	50.143	19.3664	58.7899	10.4632	63.6116	20.383	52.8057	19.9774	51.1455	20.1386	56.094	22.2019	39.1885	23.269	77.8993	19.3489	66.5079
18.1087	50.2622	19.3822	58.9	10.4788	63.6481	20.3994	52.9446	19.9933	51.192	20.1543	56.1526	22.2206	39.2313	23.2903	78.0667	19.3671	66.5835
18.1231	50.2901	19.3983	58.9682	10.4805	63.6497	20.4164	52.9826	20.0099	51.1977	20.1712	56.282	22.2407	39.3442	23.3099	78.1141	19.3845	66.6583
18.1382	50.3883	19.4141	59.0026	10.496	63.6968	20.4328	53.0526	20.026	51.3583	20.1872	56.3745	22.2593	39.2667	23.3324	78.2974	19.4024	66.9613
18.1526	50.4079	19.4304	59.1146	10.4978	63.7475	20.45	53.0143	20.0425	51.3661	20.2042	56.3871	22.2791	39.2942	23.3518	78.5856	19.4191	66.8698
18.1678	50.4997	19.446	59.1679	10.5134	63.8189	20.4665	53.1027	20.0586	51.3548	20.2199	56.4675	22.2978	39.3725	23.374	78.5702	19.4371	67.0379
18.1824	50.4874	19.4622	59.2389	10.5152	63.791	20.4835	53.0964	20.075	51.5072	20.2367	56.6085	22.3182	39.5385	23.3935	78.7921	19.4547	67.1509
18.1976	50.5678	19.4778	59.3746	10.5307	63.9682	20.4999	53.1937	20.0913	51.5112	20.2524	56.6743	22.3366	39.4876	23.4148	78.8396	19.4728	67.2079
18.2121	50.5793	19.4939	59.4009	10.5324	63.9196	20.5172	53.151	20.1078	51.5737	20.2694	56.7355	22.3569	39.6318	23.4332	78.9596	19.4896	67.3205
18.2274	50.6731	19.5095	59.4665	10.548	64.0379	20.5337	53.2947	20.1237	51.5965	20.2851	56.8133	22.3751	39.6781	23.455	79.0405	19.5076	67.4501
18.2418	50.6873	19.5256	59.5941	10.5497	63.991	20.5506	53.3053	20.1402	51.6747	20.3019	56.9228	22.395	39.6966	23.4752	79.2376	19.5246	67.5027
18.257	50.7391	19.5412	59.6196	10.5651	64.0878	20.5671	53.3788	20.1562	51.7396	20.3174	57.0333	22.414	39.6541	23.4975	79.38	19.5444	67.6744
18.2715	50.8691	19.5572	59.7439	10.5669	64.0809	20.5842	53.4614	20.1726	51.8515	20.3343	57.1057	22.4346	39.7892	23.5166	79.4855	19.561	67.753
18.2866	50.8627	19.5729	59.7901	10.5825	64.155	20.6007	53.5028	20.1885	51.8434	20.3503	57.1487	22.4527	39.7646	23.5392	79.6111	19.5794	67.8024
18.3011	50.9401	19.5891	59.9226	10.5844	64.1689	20.6176	53.5105	20.2048	51.9348	20.3672	57.3092	22.4725	39.877	23.5576	79.813	19.596	68.0147
18.3164	51.0148	19.6047	59.9496	10.5999	64.2864	20.634	53.5579	20.2209	51.9578	20.383	57.3313	22.4906	39.8787	23.5798	79.7678	19.614	68.0234
18.3309	51.0291	19.6209	60.0977	10.6017	64.2425	20.651	53.6385	20.2373	52.0405	20.4	57.452	22.5118	39.8271	23.5976	79.894	19.6307	68.1407
18.3462	51.1237	19.6367	60.0795	10.6173	64.3174	20.6674	53.6938	20.2533	52.1737	20.4156	57.5203	22.5308	40.0026	23.6194	80.1197	19.6502	68.229
18.3605	51.1881	19.6527	60.2202	10.6191	64.3311	20.6849	53.7581	20.27	52.186	20.4324	57.6324	22.551	40.1268	23.6381	80.1955	19.6676	68.3122
18.3759	51.2334	19.6684	60.3343	10.6346	64.4223	20.7012	53.7736	20.286	52.2349	20.4485	57.7343	22.5691	40.0881	23.6604	80.2841	19.6857	68.565
18.3903	51.2275	19.6847	60.3401	10.6363	64.4057	20.7183	53.8431	20.3025	52.2771	20.4656	57.8417	22.5899	40.2406	23.6789	80.3637	19.7034	68.5751
18.4057	51.333	19.7004	60.4548	10.6517	64.4755	20.7346	53.8416	20.3185	52.3084	20.4813	57.8784	22.6083	40.2411	23.7015	80.5482	19.7218	68.6814
18.4201	51.3415	19.7166	60.5041	10.6534	64.4627	20.7515	53.97	20.3349	52.3985	20.4983	58.042	22.6288	40.2435	23.7197	80.6878	19.7385	68.8076
18.4352	51.4203	19.7325	60.6046	10.669	64.5226	20.7681	54.0142	20.3511	52.4371	20.5139	58.0985	22.6471	40.2527	23.7422	80.7888	19.7568	68.9121
18.4495	51.4851	19.7486	60.6769	10.6706	64.5561	20.7851	54.0952	20.3675	52.5206	20.5308	58.1675	22.6683	40.4424	23.7607	80.9028	19.7746	69.0441
18.4648	51.5061	19.7643	60.7356	10.6859	64.6138	20.8015	54.0711	20.3837	52.5644	20.5464	58.3061	22.6869	40.4582	23.7831	81.0575	19.7928	69.1852
18.4792	51.5793	19.7802	60.8503	10.6876	64.6236	20.819	54.1876	20.4001	52.5828	20.5634	58.2746	22.7075	40.374	23.8012	81.1083	19.8098	69.2845
18.4944	51.6816	19.7957	60.9701	10.703	64.7181	20.8354	54.1862	20.4162	52.679	20.5791	58.4187	22.7264	40.5092	23.8236	81.3305	19.8278	69.448
18.5088	51.8364	19.8118	61.0282	10.7049	64.6917	20.8524	54.2952	20.4328	52.7017	20.5961	58.5467	22.7469	40.607	23.8426	81.4633	19.8442	69.3799
18.524	51.7727	19.8278	61.0588	10.7202	64.7346	20.8688	54.3197	20.4489	52.7419	20.6117	58.5544	22.7652	40.7013	23.8673	81.5734	19.8621	69.6274
18.5383	51.8481	19.8439	61.1873	10.722	64.7424	20.8857	54.4216	20.4654	52.8012	20.6287	58.6336	22.7853	40.6463	23.886	81.7465	19.8793	69.5869
18.5535	51.8475	19.8596	61.2591	10.7372	64.7963	20.9019	54.4455	20.4815	52.8614	20.6444	58.7936	22.8036	40.6421	23.9073	81.7831	19.8978	69.7976
18.568	51.9473	19.8757	61.3521	10.7388	64.7805	20.9191	54.4239	20.4979	52.9268	20.6613	58.7827	22.8238	40.6483	23.9258	81.9203	19.9148	69.882
18.5835	52.0223	19.8914	61.4091	10.7543	64.8513	20.9354	54.5321	20.5141	52.9038	20.677	58.961	22.8421	40.9109	23.9489	81.95	19.9334	70.0692
18.5979	52.0821	19.9075	61.5971	10.756	64.8595	20.9527	54.5594	20.5306	52.9693	20.694	58.9988	22.8623	40.9296	23.9678	82.1933	19.9511	70.1376
18.6132	52.0641	19.923	61.5585	10.7715	64.9291	20.9695	54.6258	20.5465	53.0601	20.7097	59.0786	22.8804	40.9074	23.9901	82.2967	19.9691	70.3226
18.6276	52.187	19.939	61.6957	10.7732	64.8866	20.987	54.6939	20.5632	53.1292	20.7268	59.173	22.9014	40.781	24.0084	82.5031	19.9862	70.2962
18.6429	52.1491	19.9548	61.8008	10.7887	65.0103	21.0034	54.7613	20.5792	53.1754	20.7428	59.2673	22.9203	40.9863	24.032	82.6997	20.0043	70.4966
18.6573	52.2515	19.9709	61.8759	10.7904	65.005	21.0202	54.7622	20.5957	53.2615	20.7598	59.3886	22.9409	41.1461	24.0508	82.6785	20.0211	70.531
18.6728	52.3265	19.9866	61.9162	10.8059	65.0858	21.0365	54.8487	20.6117	53.279	20.7755	59.4784	22.9592	41.0784	24.0719	82.7728	20.0392	70.6181
18.6872	52.4084	20.0025	61.9832	10.8077	65.0608	21.0541	54.9252	20.6282	53.3192	20.7923	59.549	22.9795	41.1492	24.0904	83.0464	20.0562	70.7477
18.7024	52.4227	20.0182	62.0247	10.823	65.1066	21.0704	54.9784	20.6443	53.3691	20.808	59.6172	22.998	41.2043	24.1118	83.136	20.0741	70.9643
18.7166	52.4839	20.0342	62.1822	10.8247	65.089	21.0873	54.9974	20.6607	53.3814	20.8249	59.7323	23.0188	41.391	24.1306	83.4152	20.0908	70.993
18.732	52.6602	20.0499	62.271	10.84	65.1942	21.1036	55.0964	20.6766	53.4883	20.8406	59.7622	23.0373	41.2787	24.1526	83.5223	20.1107	71.1179
18.7464	52.6255	20.066	62.3239	10.8417	65.1857	21.1207	55.1045	20.6933	53.5733	20.8576	59.8169	23.0577	41.4409	24.1717	83.6203	20.127	71.2065
18.7616	52.6879	20.0817	62.4326	10.8573	65.2391	21.1373	55.1715	20.7094	53.6206	20.8733	60.0982	23.0765	41.48	24.1939	83.6819	20.1451	71.4946
18.7759	52.7912	20.0977	62.522	10.859	65.2594	21.1548	55.1418	20.7257	53.6394	20.8904	60.0645	23.0966	41.5485	24.2132	83.7763	20.1629	71.498
18.7911	52.7908	20.1135	62.5502	10.8742	65.3229	21.1712	55.2536	20.7417	53.7771	20.906	60.1979	23.1151	41.5034	24.2358	83.849	20.181	71.6044
18.8056	52.862	20.1297	62.6706	10.876	65.3177	21.1883	55.3028	20.758	53.8366	20.923	60.295	23.1351	41.7103	24.2556	83.9586	20.1979	71.6342
18.8208	52.9319	20.1455	62.7012	10.8915	65.3911	21.2048	55.361	20.7739	53.7979	20.9386	60.3921	23.1534	41.6698	24.2783	84.0746	20.2178	71.8149
18.8351	53.0266	20.1613	62.9007	10.8933	65.3647	21.2216	55.4725	20.7904	53.8825	20.9555	60.4216	23.1734	41.743	24.2985	84.1888	20.2347	71.8814
18.8503	53.1069	20.177	62.8868	10.9093	65.4517	21.238	55.4868	20.8064	53.9767	20.9713	60.4657	23.1917	41.8117	24.3201	84.2032	20.2529	71.9908
18.8648	53.1587	20.1932	62.9716	10.9109	65.4329	21.2551	55.4745	20.8229	53.9873	20.9884	60.6612	23.212	41.8345	24.3395	84.0453	20.2699	72.1036
18.8801	53.1365	20.209	63.0668	10.9264	65.5012	21.2715	55.5195	20.839	54.1115	21.004	60.6345	23.231	41.8144	24.3626	84.0378	20.2877	72.237
18.8945	53.2142	20.225	63.174	10.9282	65.4966	21.2889	55.5784	20.8553	54.1306	21.021	60.755	23.2513	41.921	24.3819	84.0826	20.3045	72.2993
18.9096	53.2987	20.2405	63.264	10.9438	65.5957	21.3053	55.6003	20.8714	54.1747	21.0369	60.9289	23.2699	42.1025	24.4025	84.0814	20.3224	72.4981
18.924	53.3696	20.2566	63.3536	10.9454	65.594	21.3224	55.657	20.8878	54.2373	21.0542	60.9981	23.2901	42.042	24.4214	84.3455	20.3401	72.5378
18.939	53.4388	20.2723	63.4865	10.9607	65.6771	21.3388	55.7487	20.904	54.3271	21.0701	61.1686	23.3085	42.1262	24.4432	84.3176	20.3593	72.6664
18.9532	53.4616	20.2884	63.5073	10.9625	65.7065	21.3557	55.7713	20.9203	54.3815	21.0875	61.144	23.3291	42.2304	24.4619	84.4243	20.3757	72.8117
18.9684	53.5117	20.304	63.6227	10.9781	65.7427	21.3721	55.8226	20.9362	54.3661	21.1035	61.2409	23.3479	42.2691	24.4825	84.3833	20.3938	72.8907
18.9827	53.5641	20.3202	63.646	10.9798	65.7579	21.389	55.8959	20.9528	54.4905	21.1206	61.3043	23.3684	42.3052	24.5016	84.1723	20.411	73.0145
18.998	53.666	20.3359	63.7976	10.9951	65.8336	21.4053	55.9932	20.9688	54.5236	21.1363	61.4427	23.3868	42.3395	24.5239	84.2294	20.429	73.1034
19.0123	53.6946	20.3519	63.8897	10.9968	65.8411	21.4223	55.9327	20.9851	54.6006	21.1536	61.5648	23.4071	42.4113	24.5427	84.4846	20.4455	73.1775
19.0274	53.7464	20.3675	63.9564	11.0119	65.9018	21.4387	56.093	21.0012	54.6344	21.1696	61.6199	23.4262	42.4596	24.5661	84.4657	20.4636	73.3548
19.0418	53.7786	20.3836	64.0732	11.0136	65.9245	21.4556	56.1118	21.0176	54.6802	21.187	61.7364	23.447	42.6234	24.5849	84.5372	20.4813	73.5077
19.0569	53.8817	20.3992	64.1222	11.0289	65.9915	21.4719	56.1856	21.0337	54.7624	21.203	61.7882	23.4655	42.5331	24.6074	84.5652	20.4987	73.6002
19.0712	53.9639	20.4154	64.227	11.0306	65.9942	21.489	56.2864	21.0499	54.8586	21.2202	61.9332	23.4853	42.7156	24.6269	84.7113	20.5153	73.6371
19.0864	53.9838	20.431	64.2949	11.0461	66.0421	21.5056	56.3099	21.0661	54.853	21.2363	62.0347	23.504	42.7473	24.6492	84.6545	20.5334	73.7815
19.1008	54.0773	20.447	64.3863	11.0478	66.0293	21.5229	56.2918	21.0828	54.9664	21.2536	62.058	23.5241	42.7514	24.6682	84.6274	20.5508	73.8856
19.1163	54.0909	20.4625	64.5071	11.0632	66.12	21.5391	56.3477	21.099	55.0412	21.2695	62.1622	23.5424	42.8281	24.6899	84.8803	20.5692	74.0834
19.1306	54.1514	20.4784	64.622	11.0648	66.1418	21.5562	56.4825	21.1154	55.0569	21.2866	62.1832	23.5622	42.8631	24.7098	84.9053	20.5863	74.1703
19.1458	54.2435	20.494	64.622	11.08	66.2184	21.5726	56.4954	21.1313	55.0963	21.3024	62.2598	23.5811	42.9969	24.7312	84.614	20.6042	74.3059
19.1601	54.2907	20.5101	64.7201	11.0817	66.2019	21.5895	56.5191	21.1477	55.2452	21.3197	62.4915	23.6015	43.0286	24.7505	85.0573	20.6214	74.4434
19.1753	54.3551	20.5258	64.8206	11.0975	66.3183	21.6059	56.6401	21.1638	55.2966	21.3357	62.5761	23.6195	43.0662	24.7727	85.3882	20.6401	74.5438
19.1898	54.4363	20.5418	64.9231	11.0992	66.2857	21.6234	56.6003	21.1801	55.25	21.353	62.615	23.6397	43.1894	24.7917	85.1136	20.6577	74.6482
19.2049	54.4733	20.5573	65.0396	11.1143	66.393	21.6396	56.679	21.1961	55.3939	21.3689	62.6755	23.6584	43.2164	24.8147	85.2163	20.6756	74.8033
19.2193	54.5956	20.5734	65.1341	11.1159	66.3522	21.6568	56.7386	21.2125	55.4061	21.3864	62.8741	23.6794	43.2555	24.833	85.2981	20.6926	74.8555
19.2344	54.5932	20.589	65.1842	11.1313	66.4289	21.673	56.813	21.2285	55.4818	21.4024	62.918	23.6984	43.4094	24.8553	85.5106	20.7107	75.0789
19.2488	54.6859	20.605	65.2358	11.1329	66.4402	21.6906	56.9029	21.2449	55.6039	21.4196	63.1014	23.7192	43.4147	24.8739	85.835	20.7273	75.1212
19.264	54.788	20.6207	65.3004	11.1484	66.5129	21.7069	56.9121	21.2609	55.6284	21.4356	63.1847	23.7381	43.5341	24.8966	85.8427	20.745	75.1727
19.2784	54.8974	20.6368	65.4366	11.1501	66.5317	21.7238	57.0235	21.2774	55.6962	21.4527	63.3123	23.7579	43.5914	24.9152	86.0052	20.7617	75.3962
19.2935	54.8864	20.6524	65.4728	11.1656	66.635	21.7404	57.039	21.2935	55.7742	21.4686	63.4242	23.7764	43.5281	24.9374	86.0728	20.7801	75.5118
19.3078	54.9621	20.6685	65.6452	11.1672	66.6068	21.7577	57.0997	21.3099	55.8027	21.4857	63.5101	23.7967	43.6624	24.9564	86.1553	20.7967	75.582
19.3231	55.0386	20.684	65.6857	11.1827	66.6832	21.7745	57.1789	21.3259	55.8709	21.5015	63.526	23.8153	43.7076	24.9795	85.8211	20.815	75.6988
19.3375	55.1643	20.6999	65.8269	11.1843	66.6717	21.792	57.2563	21.3422	55.9353	21.5186	63.6522	23.8356	43.7791	24.9987	86.5307	20.8327	75.8473
19.3526	55.1347	20.7154	65.8561	11.1999	66.7709	21.8084	57.2791	21.3582	55.9591	21.5345	63.7599	23.8536	43.7863	25.0208	86.5192	20.851	75.9194
19.3669	55.2059	20.7313	65.9876	11.2016	66.753	21.8251	57.3175	21.3748	56.0456	21.5519	63.8652	23.8738	43.8076	25.0396	86.5142	20.8679	75.9533
19.3821	55.2908	20.747	66.0454	11.2168	66.8701	21.8417	57.4056	21.3909	56.1284	21.5677	64.0167	23.8921	43.8788	25.103	86.5077	20.8858	76.2043
19.3964	55.3277	20.7629	66.1018	11.2185	66.8463	21.8586	57.4491	21.4073	56.1892	21.5848	64.0041	23.9126	43.9482	25.1631	86.3878	20.9026	76.2389
19.4116	55.4035	20.7786	66.2662	11.2339	66.95	21.8751	57.5183	21.4233	56.2312	21.6005	64.0975	23.9316	44.0841	25.1856	42.2034	20.921	76.3838
19.426	55.5194	20.7946	66.3276	11.2356	66.9338	21.8922	57.4831	21.4397	56.3148	21.6179	64.2495	23.9522	44.1096	25.205	42.2189	20.9376	76.5288
19.4412	55.5275	20.8102	66.3929	11.2509	67.0476	21.9086	57.6414	21.4558	56.3252	21.6338	64.2428	23.9704	44.1345	25.2274	42.3867	20.9558	76.7912
19.4555	55.6599	20.8264	66.4836	11.2526	67.0232	21.9259	57.6831	21.4721	56.4113	21.6512	64.3808	23.99	44.2554	25.2468	42.4398	20.9722	76.778
19.4706	55.6903	20.8424	66.5169	11.2682	67.0897	21.9422	57.6798	21.4882	56.4782	21.6671	64.5119	24.0095	44.2989	25.2697	42.4935	20.9901	76.8912
19.4851	55.7315	20.8587	66.662	11.2699	67.0967	21.9591	57.798	21.5046	56.4858	21.6844	64.6779	24.0299	44.3753	25.2897	42.5156	21.0074	76.944
19.5003	55.7804	20.8744	66.806	11.2855	67.1594	21.9755	57.8075	21.5204	56.5622	21.7003	64.7173	24.0479	44.2586	25.3126	42.5302	21.0251	77.1624
19.5147	55.9113	20.8903	66.8386	11.2872	67.1405	21.9925	57.9	21.5369	56.7119	21.7176	64.8186	24.0683	44.3633	25.3321	42.7402	21.0426	77.3207
19.5299	55.8852	20.9059	66.948	11.3024	67.2722	22.0091	57.9679	21.5529	56.6936	21.7335	64.9606	24.0876	44.4195	25.3548	42.5823	21.0604	77.4881
19.5441	56.0165	20.9218	67.0172	11.3041	67.2356	22.026	58.0108	21.5693	56.7398	21.7506	64.98	24.1075	44.5726	25.3742	42.8272	21.0773	77.4974
19.5592	56.0758	20.9373	67.1692	11.3196	67.3533	22.0426	58.0811	21.5852	56.7926	21.7665	65.1298	24.1263	44.515	25.3983	42.8256	21.0956	77.6105
19.5736	56.1254	20.9534	67.2131	11.3214	67.2939	22.0597	58.1524	21.6014	56.9108	21.7836	65.1483	24.1469	44.6125	25.4172	42.9294	21.112	77.7397
19.5888	56.232	20.969	67.3281	11.337	67.4505	22.0761	58.1959	21.6172	56.9668	21.7996	65.3214	24.1658	44.5705	25.4399	43	21.1302	77.9189
19.6033	56.2792	20.9848	67.4398	11.3387	67.4122	22.0937	58.2994	21.6337	57.0089	21.8169	65.3815	24.1855	44.6761	25.4589	43.1114	21.1471	78.0211
19.6185	56.3091	21.0006	67.5191	11.3542	67.4879	22.11	58.3877	21.6497	57.0873	21.8328	65.5138	24.2046	44.7406	25.4808	43.0507	21.1662	78.1593
19.6328	56.4143	21.0165	67.592	11.3557	67.5067	22.1271	58.4164	21.666	57.1129	21.85	65.6181	24.2244	44.7408	25.5003	43.131	21.1835	78.2519
19.648	56.4201	21.0321	67.6766	11.371	67.5486	22.1434	58.4574	21.6819	57.203	21.866	65.6676	24.2427	44.9456	25.5219	43.166	21.2015	78.4014
19.6624	56.5173	21.048	67.7637	11.3726	67.6063	22.1602	58.5067	21.6984	57.2429	21.8833	65.9049	24.2625	44.9029	25.5415	43.3167	21.2189	78.484
19.6777	56.533	21.0636	67.8871	11.3881	67.6842	22.1765	58.5921	21.7143	57.2907	21.8991	66.0319	24.2809	44.9332	25.5632	43.3811	21.2369	78.7491
19.6922	56.7363	21.0797	67.9528	11.3898	67.6504	22.1933	58.6869	21.7308	57.4603	21.9161	66.0332	24.3012	44.9998	25.5829	43.4533	21.2533	78.7596
19.7073	56.7419	21.0952	68.0486	11.4053	67.6796	22.2101	58.667	21.7469	57.4156	21.9321	66.1319	24.3201	45.0801	25.6057	43.6078	21.2723	78.9007
19.7218	56.7715	21.1112	68.0913	11.4069	67.6575	22.2272	58.7612	21.7632	57.48	21.9493	66.2587	24.3404	45.1566	25.6247	43.4628	21.2888	78.9638
19.7371	56.8621	21.1267	68.2228	11.422	67.8	22.2438	58.8383	21.7792	57.5604	21.9651	66.3265	24.3584	45.1379	25.6465	43.6367	21.3067	79.1445
19.7515	56.9594	21.1426	68.3112	11.4236	67.7941	22.261	58.9551	21.7957	57.6037	21.9823	66.4344	24.3783	45.281	25.6657	43.6227	21.3233	79.2073
19.7668	56.9844	21.1582	68.3608	11.4393	67.8505	22.2773	58.9713	21.8116	57.6577	21.9984	66.5265	24.3965	45.2511	25.6887	43.7719	21.3405	79.3284
19.7812	57.117	21.1744	68.5264	11.4411	67.8244	22.2944	59.0771	21.828	57.7539	22.0156	66.6553	24.4171	45.3725	25.7074	43.7761	21.3581	79.3247
19.7963	57.1019	21.19	68.6093	11.4565	67.9172	22.3107	59.0993	21.844	57.8249	22.0315	66.737	24.4357	45.4347	25.7314	43.949	21.3769	79.4561
19.8107	57.1992	21.2062	68.707	11.4582	67.9159	22.3281	59.1538	21.8603	57.894	22.0489	66.8623	24.4559	45.5269	25.7512	43.9778	21.394	79.5346
19.8258	57.233	21.2218	68.742	11.4734	67.9938	22.3444	59.2599	21.8763	57.9468	22.0647	66.9703	24.474	45.5066	25.7739	43.8841	21.4121	79.6976
19.8402	57.2831	21.2377	68.896	11.475	68.0423	22.3614	59.3042	21.8926	58.0173	22.082	67.0814	24.4946	45.673	25.7932	44.0826	21.4302	79.6921
19.8555	57.3629	21.2533	68.9513	11.4904	68.0654	22.3777	59.3459	21.9086	58.0975	22.0979	67.2124	24.5128	45.709	25.8149	44.0686	21.4483	79.8478
19.8699	57.4124	21.2692	69.0886	11.492	68.0874	22.3944	59.4407	21.9251	58.1334	22.1151	67.3409	24.5325	45.6877	25.8342	44.2917	21.4656	79.7713
19.885	57.5101	21.2849	69.1027	11.5076	68.1666	22.4108	59.5288	21.9409	58.1978	22.1312	67.3673	24.5508	45.7953	25.8559	44.3445	21.4847	79.8827
19.8994	57.595	21.3008	69.3332	11.5092	68.1941	22.4279	59.6055	21.9573	58.2788	22.1482	67.5735	24.5706	45.9972	25.8759	44.5205	21.5022	79.7717
19.9145	57.6206	21.3164	69.3488	11.5246	68.2535	22.4442	59.703	21.9734	58.3304	22.164	67.6045	24.5887	45.9704	25.8985	44.3806	21.52	79.9934
19.9288	57.7291	21.3325	69.4528	11.5263	68.2665	22.4615	59.7025	21.9897	58.3868	22.181	67.7662	24.6085	46.0366	25.9176	44.4433	21.5368	79.8267
19.944	57.8171	21.3482	69.4724	11.5417	68.3269	22.4779	59.8019	22.0057	58.4652	22.1968	67.7511	24.6267	46.1515	25.9405	44.4627	21.5552	80.0665
19.9585	57.8042	21.3641	69.6442	11.5434	68.324	22.4949	59.8735	22.0221	58.5068	22.2142	67.8711	24.6469	46.1672	25.9593	44.6264	21.5721	80.0445
19.9736	57.8786	21.3796	69.6761	11.5587	68.3952	22.5113	59.9366	22.0381	58.5719	22.23	67.9813	24.6649	46.1355	25.9826	44.7465	21.5892	80.179
19.9879	57.9549	21.3956	69.8142	11.5604	68.4128	22.5282	60.0301	22.0547	58.5939	22.2472	68.0543	24.6846	46.3383	26.0016	44.7845	21.6045	80.295
20.003	58.1384	21.411	69.8363	11.5758	68.4571	22.5444	60.0913	22.0708	58.7091	22.263	68.2038	24.7026	46.1985	26.0239	44.7046	21.6221	80.3732
20.0174	58.1621	21.4267	69.9476	11.5775	68.4861	22.5614	60.1469	22.0872	58.7678	22.2801	68.379	24.7231	46.2894	26.0428	44.8222	21.6379	80.5284
20.0325	58.2238	21.4422	70.1062	11.593	68.5603	22.5778	60.2234	22.1033	58.7978	22.296	68.5032	24.7417	46.5095	26.065	44.8274	21.6552	80.515
20.0467	58.2393	21.4581	70.1915	11.5947	68.5857	22.5948	60.33	22.1197	58.9112	22.3132	68.4628	24.7602	46.5597	26.0842	45.043	21.6715	80.427
20.0619	58.3593	21.4737	70.2818	11.6103	68.624	22.6111	60.3796	22.1356	58.9301	22.3293	68.6764	24.779	46.5571	26.1059	45.1219	21.6883	80.7353
20.0763	58.4483	21.4899	70.3062	11.612	68.695	22.6283	60.4708	22.1519	59.0163	22.3465	68.8593	24.7991	46.6326	26.1247	45.0743	21.704	80.7433
20.0914	58.4753	21.5054	70.4661	11.6277	68.7291	22.6446	60.5609	22.1679	59.1045	22.3625	68.8784	24.8175	46.5746	26.1469	45.0331	21.7213	80.5452
20.1059	58.5696	21.5214	70.59	11.6293	68.7373	22.6617	60.6092	22.1844	59.1451	22.3796	68.9776	24.8358	46.8306	26.1658	45.2863	21.7363	80.6599
20.1211	58.5663	21.5369	70.6331	11.6446	68.813	22.678	60.7219	22.2002	59.2317	22.3954	69.1336	24.8544	46.7534	26.1886	45.2038	21.754	81.1087
20.1353	58.6674	21.553	70.7256	11.6461	68.8267	22.6949	60.7864	22.2167	59.2489	22.4126	69.2462	24.873	46.8242	26.2071	45.2987	21.7693	80.8626
20.1505	58.7204	21.5686	70.7968	11.6616	68.9064	22.7112	60.8628	22.2327	59.308	22.4285	69.314	24.8914	46.7949	26.2294	45.3717	21.7867	80.981
20.1648	58.8319	21.5846	70.9252	11.6635	68.8901	22.7279	60.9308	22.2491	59.4285	22.4455	69.3769	24.9114	46.961	26.2483	45.6158	21.8026	81.0643
20.1801	58.9034	21.6001	71.0277	11.6787	68.9751	22.7441	61.0805	22.2651	59.4721	22.4614	69.5233	24.9294	46.9265	26.2704	45.5252	21.8201	81.1795
20.1944	58.8956	21.616	71.2057	11.6804	68.9677	22.7615	61.1226	22.2818	59.5093	22.4788	69.6432	24.9482	47.1876	26.2901	45.7273	21.8359	81.0499
20.2095	59.0481	21.6318	71.196	11.696	69.0467	22.7779	61.1251	22.2977	59.6082	22.4949	69.7308	24.9662	47.193	26.3124	45.7562	21.8534	81.3126
20.224	59.1536	21.6478	71.3339	11.6975	69.049	22.7949	61.2337	22.3139	59.6403	22.512	69.8813	24.9843	47.1619	26.3317	45.674	21.8695	81.2643
20.2392	59.1851	21.6634	71.3942	11.713	69.149	22.8113	61.3539	22.3299	59.7621	22.5277	69.8872	25.0022	47.284	26.3532	45.8565	21.8872	81.0369
20.2536	59.272	21.6792	71.5266	11.7146	69.1197	22.8282	61.4142	22.3465	59.8184	22.545	70.0186	25.0203	47.3402	26.3718	45.8579	21.9026	81.4548
20.2685	59.2614	21.6946	71.6048	11.7297	69.2077	22.8445	61.5311	22.3624	59.8327	22.5607	70.1592	25.0393	47.4607	26.3933	46.0153	21.9202	81.475
20.2828	59.3726	21.7109	71.6844	11.7314	69.1923	22.8618	61.5378	22.3788	59.9506	22.5777	70.1534	25.058	47.5063	26.4116	46.001	21.9357	81.5132
20.298	59.4564	21.7264	71.8056	11.747	69.2897	22.878	61.6787	22.3948	60.0176	22.5936	70.2865	25.076	47.4783	26.4344	46.0615	21.9536	81.6811
20.3124	59.5462	21.7425	71.8949	11.7487	69.2997	22.8955	61.7565	22.4112	60.0681	22.6106	70.3883	25.0945	47.6542	26.4534	46.0615	21.9692	81.5992
20.3274	59.6307	21.7581	72.0073	11.7642	69.3541	22.9118	61.8096	22.4273	60.1305	22.6264	70.5565	25.1128	47.5675	26.4764	46.1849	21.987	81.5994
20.3417	59.6909	21.7738	72.075	11.7659	69.3347	22.9287	61.9234	22.4436	60.2198	22.6434	70.6817	25.1314	47.8113	26.4954	46.2538	22.0026	81.7848
20.3568	59.6793	21.7894	72.1518	11.7809	69.4383	22.9451	61.9741	22.4595	60.2632	22.6595	70.7412	25.1498	47.8097	26.5191	46.444	22.0208	81.6365
20.3712	59.8513	21.8053	72.2934	11.7827	69.396	22.9621	62.0036	22.476	60.3158	22.6765	70.8418	25.168	47.8895	26.5385	46.4893	22.0364	81.5291
20.3864	59.8809	21.8209	72.3305	11.7978	69.4674	22.9782	62.1454	22.4919	60.3983	22.6922	71.0463	25.1861	47.7904	26.5613	46.4916	22.0542	82.0019
20.4007	59.8959	21.8369	72.5206	11.7995	69.5044	22.9953	62.2415	22.5084	60.4532	22.7091	71.0829	25.2043	47.9424	26.5805	46.5572	22.07	81.9636
20.4158	59.9939	21.8529	72.5277	11.8153	69.5604	23.0116	62.2686	22.5245	60.5129	22.7252	71.1537	25.2227	47.8966	26.6037	46.719	22.0875	82.1224
20.4302	60.1145	21.8687	72.7115	11.8169	69.5823	23.0285	62.3814	22.5409	60.5581	22.7424	71.2959	25.2409	48.0864	26.6224	46.7205	22.1031	82.1299
20.4452	60.2215	21.8842	72.7615	11.8324	69.6804	23.0449	62.4458	22.5569	60.7011	22.7581	71.3508	25.2593	48.0995	26.646	46.7271	22.1211	82.4447
20.4596	60.2777	21.9	72.883	11.834	69.5878	23.0617	62.5341	22.5732	60.7043	22.7752	71.4482	25.2775	48.2145	26.666	47.0107	22.1367	82.3116
20.4747	60.3348	21.9155	72.9995	11.8491	69.7036	23.0781	62.5794	22.5895	60.8297	22.791	71.6014	25.2953	48.3077	26.6868	46.9916	22.1543	82.2699
20.489	60.4297	21.9313	73.1161	11.8507	69.7289	23.0951	62.6266	22.6059	60.8523	22.8081	71.7235	25.3135	48.3737	26.7061	47.093	22.1873	44.0339
20.5041	60.4664	21.947	73.1906	11.8663	69.8041	23.1113	62.7378	22.6219	60.9537	22.824	71.8065	25.3313	48.2903	26.7285	47.1643	22.203	44.0221
20.5185	60.5681	21.9629	73.2671	11.868	69.7681	23.1279	62.8618	22.6382	60.9871	22.841	71.8401	25.3494	48.5395	26.747	47.0467	22.2211	44.0662
20.5335	60.6111	21.9784	73.3195	11.8834	69.858	23.1443	62.9157	22.6541	60.9826	22.8568	72.0329	25.3675	48.5994	26.7695	47.3536	22.2371	44.0914
20.5478	60.6829	21.9943	73.4406	11.885	69.8979	23.1609	63.1025	22.6705	61.1683	22.874	72.1688	25.3856	48.5358	26.788	47.2709	22.2545	44.158
20.5629	60.7848	22.0098	73.5453	11.9007	69.9579	23.1774	63.0661	22.6866	61.1872	22.8898	72.2095	25.4046	48.7179	26.8099	47.45	22.2701	44.1407
20.5771	60.8774	22.0256	73.6202	11.9022	69.9209	23.1942	63.1286	22.703	61.2856	22.9071	72.2365	25.423	48.8558	26.8289	47.504	22.2879	44.3596
20.5923	60.9255	22.0411	73.6762	11.9175	70.0229	23.2105	63.2067	22.7189	61.3124	22.9229	72.4219	25.441	48.7363	26.851	47.5686	22.3044	44.2768
20.6065	61.0198	22.057	73.8196	11.9191	70.0118	23.2273	63.3734	22.7352	61.3657	22.9399	72.477	25.4606	48.9231	26.8701	47.6467	22.3225	44.3806
20.6216	61.0743	22.0726	73.9248	11.9346	70.0914	23.2435	63.3912	22.751	61.4179	22.9556	72.5886	25.479	48.8703	26.8923	47.744	22.3382	44.4522
20.6358	61.1991	22.0884	74.0834	11.9362	70.0556	23.2603	63.5396	22.7675	61.5016	22.9727	72.6451	25.4971	49.1057	26.9114	47.8394	22.356	44.5797
20.6509	61.2476	22.1039	74.133	11.9515	70.1846	23.2765	63.5584	22.7835	61.6079	22.9885	72.8834	25.5151	49.0981	26.9334	47.797	22.3715	44.5214
20.6652	61.3032	22.1198	74.2351	11.9532	70.1413	23.2932	63.6071	22.7999	61.6012	23.0058	72.9448	25.5333	49.1548	26.9526	47.8484	22.3891	44.6725
20.6804	61.457	22.1352	74.2712	11.9686	70.22	23.3096	63.7228	22.8158	61.6908	23.0218	73.0955	25.5514	49.234	26.9754	48.1047	22.405	44.6623
20.6946	61.429	22.1511	74.51	11.9704	70.1937	23.3263	63.8214	22.8324	61.772	23.039	73.1162	25.5874	49.3203	26.9944	48.0052	22.4225	44.7653
20.7098	61.5158	22.1666	74.4993	11.9858	70.2946	23.3426	63.8411	22.8484	61.8578	23.0549	73.3097	25.6056	49.4644	27.0158	48.0657	22.4389	44.7123
20.7241	61.6245	22.1826	74.6333	11.9876	70.2652	23.3593	63.9194	22.8647	61.915	23.0721	73.3086	25.6241	49.5042	27.0363	48.2442	22.4569	44.8457
20.7394	61.6694	22.1982	74.7384	12.0028	70.3755	23.3755	63.9762	22.8807	61.9616	23.0879	73.5327	25.6423	49.5558	27.0588	48.2271	22.4724	44.8656
20.7538	61.7358	22.2141	74.8348	12.0045	70.3562	23.3923	64.1955	22.8971	62.0323	23.1049	73.6444	25.6602	49.6191	27.0791	48.369	22.4899	44.9241
20.7689	61.8074	22.2297	74.8308	12.0198	70.4268	23.4085	64.1326	22.9131	62.1032	23.1207	73.67	25.6785	49.8029	27.1003	48.5957	22.5053	45.0029
20.7832	61.9	22.2457	75.0305	12.0216	70.4495	23.4254	64.3195	22.9293	62.1461	23.1378	73.8201	25.6966	49.7219	27.1188	48.5202	22.523	45.0779
20.7982	61.9734	22.2616	75.0709	12.0369	70.5276	23.4417	64.3392	22.9452	62.1973	23.1536	73.9212	25.7166	49.913	27.1401	48.5462	22.5386	45.0786
20.8126	62.1075	22.2775	75.2177	12.0386	70.5035	23.4584	64.3909	22.9615	62.3209	23.1707	73.9868	25.7353	49.9694	27.1587	48.6676	22.5566	45.1478
20.8278	62.134	22.293	75.3209	12.0538	70.664	23.4747	64.4768	22.9773	62.3518	23.1866	74.1134	25.7536	50.069	27.1803	48.7778	22.5723	45.2226
20.8422	62.2301	22.3089	75.3857	12.0555	70.6192	23.4915	64.5717	22.9936	62.4386	23.2039	74.1835	25.7718	50.153	27.1987	48.8724	22.5898	45.2381
20.8573	62.3478	22.3245	75.4471	12.071	70.6897	23.5078	64.6795	23.0097	62.4816	23.2198	74.2903	25.7904	50.24	27.2208	49.023	22.6057	45.4263
20.8717	62.3991	22.3404	75.5849	12.0727	70.6415	23.5245	64.7594	23.0262	62.5186	23.237	74.4697	25.8091	50.1918	27.2398	48.9063	22.6236	45.3603
20.8868	62.4314	22.356	75.6063	12.0882	70.7557	23.5407	64.8547	23.0421	62.6055	23.2529	74.5482	25.8277	50.3963	27.2612	49.0605	22.6392	45.334
20.901	62.5626	22.3719	75.7731	12.0899	70.7158	23.5576	64.9038	23.0587	62.7114	23.2701	74.6424	25.8467	50.3546	27.2798	49.1211	22.6567	45.555
20.9161	62.6259	22.3873	75.8711	12.1053	70.8188	23.5739	64.9702	23.0747	62.7513	23.286	74.7369	25.8647	50.5288	27.3017	49.2993	22.6724	45.5669
20.9304	62.7235	22.4033	75.9388	12.107	70.8209	23.5905	65.081	23.091	62.7618	23.3033	74.9517	25.8828	50.5	27.3219	49.4146	22.6902	45.5931
20.9456	62.7494	22.4187	75.9985	12.1223	70.9338	23.6069	65.133	23.1069	62.8578	23.3193	74.942	25.9012	50.6122	27.3442	49.4695	22.7056	45.5662
20.9599	62.8732	22.4348	76.1578	12.1241	70.9153	23.6238	65.1858	23.1232	62.9269	23.3365	75.0707	25.9188	50.6736	27.3628	49.466	22.7232	45.708
20.975	62.9052	22.4504	76.3114	12.1394	70.973	23.6402	65.3283	23.1392	62.9822	23.3523	75.1866	25.9369	50.722	27.3853	49.5218	22.7389	45.7221
20.9892	62.9622	22.4665	76.3502	12.1411	70.9854	23.6569	65.351	23.1557	63.0497	23.3694	75.3257	25.9555	50.7684	27.4049	49.659	22.7565	45.7638
21.0044	63.0672	22.4821	76.4061	12.1569	71.0607	23.6733	65.4353	23.1717	63.0535	23.3851	75.3531	25.9734	50.7815	27.4277	49.7221	22.772	45.8144
21.0187	63.1597	22.4979	76.5985	12.1587	71.0657	23.69	65.4671	23.188	63.2083	23.4021	75.567	25.9914	50.862	27.4459	49.7889	22.79	45.9186
21.0339	63.243	22.5134	76.6268	12.1741	71.1439	23.7063	65.5996	23.2039	63.1478	23.4179	75.6287	26.0101	50.9193	27.4682	49.9229	22.8055	45.93
21.0481	63.3065	22.5292	76.7114	12.1759	71.1454	23.723	65.6904	23.2202	63.2825	23.4354	75.6957	26.0282	51.0652	27.487	49.893	22.8234	46.1105
21.0632	63.3298	22.5448	76.7907	12.1913	71.2115	23.7393	65.7513	23.2362	63.3807	23.4512	75.741	26.0463	51.1282	27.5096	50.0609	22.8394	45.9741
21.0774	63.4883	22.5609	76.9155	12.193	71.2374	23.7561	65.802	23.2525	63.4078	23.4683	75.9222	26.0641	51.1796	27.528	50.1478	22.8567	46.1334
21.0925	63.518	22.5765	77.0077	12.2085	71.3091	23.7726	65.9495	23.2684	63.5393	23.4839	76.0266	26.0822	51.2867	27.5506	50.1956	22.8723	46.185
21.1068	63.6391	22.5923	77.1297	12.2103	71.3019	23.7893	65.9708	23.2849	63.5819	23.5008	76.2109	26.1003	51.2564	27.5699	50.402	22.8899	46.2463
21.1219	63.6902	22.6077	77.1458	12.2258	71.391	23.8054	66.0312	23.3007	63.5991	23.5166	76.2731	26.1192	51.4881	27.5911	50.2125	22.9055	46.2332
21.1361	63.7543	22.6235	77.2745	12.2275	71.4016	23.8222	66.1508	23.3168	63.7148	23.5336	76.3204	26.1373	51.4128	27.6098	50.4356	22.9234	46.4403
21.1513	63.8349	22.6393	77.3893	12.2428	71.47	23.8384	66.1963	23.3329	63.7507	23.5493	76.4612	26.1551	51.6021	27.6314	50.4648	22.9393	46.4247
21.1656	63.9527	22.6556	77.4845	12.2446	71.4813	23.8553	66.2899	23.3492	63.8631	23.5662	76.5637	26.173	51.5953	27.6501	50.6817	22.957	46.5002
21.1806	63.9849	22.6712	77.6058	12.2601	71.5885	23.8717	66.3784	23.3653	63.8635	23.582	76.6685	26.1915	51.7246	27.6713	50.6933	22.9725	46.5625
21.195	64.0245	22.687	77.7143	12.2619	71.5092	23.8883	66.4326	23.3817	63.9326	23.599	76.726	26.2101	51.7103	27.6899	50.7272	22.9898	46.5766
21.21	64.1426	22.7026	77.7442	12.2773	71.5941	23.9046	66.5261	23.3977	64.0041	23.6147	76.9243	26.2281	51.7529	27.7125	50.9039	23.0052	46.5919
21.2242	64.2156	22.7184	77.8692	12.279	71.6594	23.9213	66.6905	23.4142	64.0809	23.6316	76.967	26.2466	51.8285	27.7311	51.0454	23.0229	46.7082
21.2395	64.2996	22.7341	77.9432	12.2944	71.6573	23.9375	66.7259	23.4301	64.2392	23.6473	77.0576	26.2647	51.881	27.7534	51.0277	23.0383	46.7501
21.2539	64.3392	22.75	78.0102	12.2961	71.6414	23.9545	66.7498	23.4465	64.234	23.6643	77.1819	26.2829	52.0073	27.7724	51.0931	23.0562	46.8601
21.269	64.385	22.7654	78.0755	12.3118	71.7339	23.9709	66.8695	23.4623	64.3126	23.6801	77.2999	26.3014	52.0802	27.7939	51.2368	23.0718	46.8142
21.2833	64.502	22.7814	78.2268	12.3136	71.7035	23.9877	66.8717	23.4786	64.3564	23.6969	77.4867	26.3203	52.1964	27.8123	51.2606	23.0893	46.935
21.2984	64.5642	22.7968	78.3298	12.3289	71.7812	24.0039	66.9972	23.4946	64.3972	23.7126	77.579	26.3392	52.2601	27.8342	51.3013	23.105	47.0252
21.3125	64.6368	22.8128	78.4521	12.3306	71.8174	24.0208	67.1052	23.5109	64.4889	23.7295	77.7537	26.3579	52.2281	27.8527	51.4169	23.1227	47.0805
21.3275	64.7457	22.8283	78.451	12.3461	71.9095	24.0372	67.1627	23.5267	64.5365	23.7453	77.6956	26.3764	52.3885	27.8749	51.5514	23.1381	47.0826
21.3418	64.8104	22.8442	78.6245	12.3478	71.8904	24.0539	67.2696	23.543	64.686	23.7622	77.9289	26.3953	52.417	27.894	51.6796	23.156	47.1136
21.3569	64.8729	22.8597	78.6624	12.3629	71.9522	24.0702	67.3012	23.559	64.6644	23.778	78.0561	26.4137	52.4976	27.9155	51.7031	23.1719	47.0511
21.3713	64.9928	22.8755	78.7831	12.3646	71.9372	24.0871	67.4221	23.5754	64.7357	23.7949	78.0751	26.4324	52.5545	27.9339	51.649	23.19	47.184
21.3864	65.0416	22.891	78.8081	12.38	72.0228	24.1035	67.4375	23.5914	64.7618	23.8108	78.1962	26.4512	52.7212	27.955	51.8568	23.2052	47.2933
21.4007	65.1226	22.9069	78.9632	12.3818	71.9939	24.1202	67.5465	23.6079	64.8956	23.8278	78.2736	26.4692	52.7416	27.9735	51.9832	23.2228	47.2883
21.4158	65.219	22.9226	79.0613	12.397	72.0557	24.1364	67.6204	23.6239	64.9105	23.8434	78.4637	26.4872	52.8231	27.9963	51.8996	23.2384	47.2863
21.4301	65.2897	22.9385	79.1995	12.3987	72.0861	24.1532	67.741	23.6403	64.979	23.8602	78.5378	26.5053	52.8182	28.015	52.0222	23.2559	47.4403
21.4452	65.3456	22.9539	79.2451	12.4141	72.138	24.1694	67.8339	23.6562	65.074	23.876	78.6986	26.5234	53.0272	28.0368	52.1242	23.2715	47.4225
21.4595	65.4068	22.9697	79.3621	12.4158	72.1479	24.1861	67.8518	23.6725	65.1111	23.893	78.7724	26.5412	53.0395	28.0566	52.455	23.2896	47.5176
21.4747	65.5363	22.9852	79.3815	12.431	72.1942	24.2024	67.9922	23.6884	65.1318	23.9088	78.8824	26.5593	53.1768	28.0794	52.2585	23.3052	47.5777
21.489	65.5718	23.0012	79.5635	12.4328	72.1536	24.2194	68.0602	23.7047	65.1643	23.9255	78.9625	26.5772	53.1696	28.0982	52.4694	23.3231	47.6534
21.5042	65.638	23.0168	79.6486	12.4482	72.2709	24.2355	68.1505	23.7205	65.2799	23.9413	79.2356	26.5971	53.3182	28.1195	52.6216	23.3386	47.6188
21.5184	65.7285	23.0328	79.7436	12.4499	72.2257	24.2524	68.2109	23.7369	65.3592	23.9583	79.2677	26.6144	53.3728	28.1388	52.6646	23.3566	47.829
21.5334	65.7912	23.0482	79.8258	12.467	72.3325	24.2686	68.265	23.7528	65.3916	23.974	79.3073	26.6331	53.4419	28.1603	52.7479	23.372	47.7902
21.5478	65.8441	23.064	79.9011	12.4822	72.4123	24.2853	68.3988	23.769	65.4473	23.9908	79.5046	26.6511	53.4716	28.1786	52.9585	23.39	47.849
21.5628	65.9525	23.0795	79.9775	12.4838	72.3926	24.3015	68.4787	23.7848	65.5076	24.0065	79.5901	26.6692	53.694	28.2004	52.9396	23.4057	47.9641
21.5771	66.0349	23.0953	80.1282	12.4992	72.4455	24.3183	68.5383	23.8012	65.6006	24.0233	79.7065	26.6876	53.7538	28.2187	52.9319	23.4231	48.0377
21.5924	66.0944	23.1107	80.2169	12.5008	72.4785	24.3345	68.6253	23.817	65.6908	24.039	79.7887	26.7056	53.753	28.241	53.1393	23.4388	48.0265
21.6067	66.199	23.1265	80.3474	12.5163	72.5297	24.3514	68.7254	23.8334	65.6583	24.0561	79.9173	26.7236	53.8227	28.26	53.199	23.4562	48.1126
21.6217	66.2617	23.142	80.4241	12.518	72.5283	24.3676	68.8373	23.8492	65.7671	24.0719	80.0327	26.7414	53.9609	28.2824	53.3371	23.4718	48.247
21.6361	66.3581	23.1577	80.5123	12.5337	72.5981	24.3845	68.9134	23.8656	65.8494	24.0888	80.2259	26.7593	53.9115	28.301	53.2839	23.4893	48.2488
21.6511	66.4164	23.1732	80.6248	12.5356	72.5728	24.4007	69.014	23.8818	65.943	24.1046	80.2978	26.7785	54.0956	28.3226	53.4679	23.5053	48.2863
21.6654	66.4943	23.189	80.7017	12.5508	72.6506	24.4173	69.0719	23.8981	66	24.1214	80.4325	26.7963	54.1166	28.341	53.5744	23.5229	48.3654
21.6805	66.6063	23.2045	80.7951	12.5523	72.6209	24.4336	69.0693	23.9141	66.0537	24.1372	80.4948	26.8144	54.2477	28.3634	53.6782	23.5388	48.3808
21.6947	66.602	23.2206	80.928	12.5675	72.7142	24.4505	69.2405	23.9305	66.133	24.1542	80.6226	26.8323	54.186	28.3822	53.7328	23.5564	48.496
21.7098	66.7382	23.236	81.006	12.5692	72.7082	24.4666	69.2839	23.9465	66.2223	24.17	80.7389	26.8505	54.2541	28.4045	53.7645	23.5721	48.518
21.724	66.8158	23.2518	81.0907	12.5844	72.8179	24.4835	69.3683	23.9629	66.2836	24.1868	80.7723	26.8687	54.3173	28.4228	53.8132	23.5895	48.6993
21.7393	66.8813	23.2676	81.1875	12.5862	72.758	24.4997	69.4432	23.9788	66.3407	24.2025	80.9528	26.8868	54.5481	28.4451	53.9604	23.6051	48.6172
21.7535	66.9508	23.2838	81.288	12.6015	72.9067	24.5162	69.4688	23.9951	66.3934	24.2193	81.096	26.9055	54.537	28.465	54.0719	23.6224	48.6643
21.7685	67.0594	23.2995	81.371	12.6032	72.9014	24.5324	69.6202	24.011	66.4574	24.235	81.1544	26.9238	54.6293	28.4885	54.1398	23.6381	48.6907
21.7828	67.0992	23.3156	81.5139	12.6184	72.9294	24.5491	69.6619	24.0276	66.5257	24.2517	81.2717	26.9421	54.6103	28.5074	54.2345	23.6558	48.8334
21.798	67.2027	23.3311	81.6139	12.6204	72.9458	24.5653	69.7339	24.0435	66.6452	24.2674	81.355	26.96	54.8418	28.5291	54.4244	23.6712	48.9224
21.8122	67.2783	23.347	81.7103	12.6358	73.0167	24.5819	69.8974	24.0598	66.6584	24.2842	81.4402	26.9784	54.8653	28.5481	54.4654	23.6891	48.9338
21.8274	67.3382	23.3624	81.8037	12.6374	73.0221	24.5982	69.8601	24.0755	66.6924	24.2999	81.53	26.9967	54.9821	28.5693	54.4703	23.7047	48.9949
21.8417	67.4413	23.3784	81.911	12.6528	73.0976	24.6149	69.9762	24.0919	66.746	24.3167	81.7428	27.0143	54.9809	28.589	54.5632	23.7229	49.0837
21.8568	67.4957	23.3938	82.0137	12.6546	73.0632	24.6312	70.1225	24.1078	66.805	24.3324	81.77	27.0321	55.0775	28.6101	54.6768	23.7389	49.1097
21.871	67.6224	23.4098	82.1362	12.6701	73.2112	24.6479	70.2004	24.124	66.9191	24.3492	81.914	27.0499	55.1382	28.6288	54.7302	23.7565	49.2398
21.8861	67.6801	23.4252	82.2456	12.6718	73.1999	24.6643	70.2944	24.1399	66.9943	24.365	81.9979	27.068	55.2405	28.6503	54.9957	23.7721	49.2585
21.9005	67.7635	23.4412	82.3798	12.6871	73.3029	24.6811	70.2691	24.1563	66.9848	24.3818	82.2095	27.0861	55.3555	28.6686	54.9638	23.7899	49.3144
21.9156	67.8092	23.4566	82.4744	12.6889	73.2505	24.6974	70.4502	24.1724	67.1083	24.3975	82.2674	27.1041	55.5252	28.6906	55.0527	23.8057	49.4505
21.9298	67.8693	23.4725	82.5497	12.704	73.3537	24.714	70.5219	24.1887	67.1518	24.4144	82.3658	27.1221	55.4245	28.709	55.1899	23.8234	49.4626
21.9447	67.9432	23.4883	82.631	12.7057	73.3553	24.7303	70.5442	24.2046	67.1459	24.4302	82.4651	27.1401	55.5135	28.7313	55.2013	23.8388	49.5083
21.9591	68.0742	23.5041	82.841	12.7212	73.4657	24.7471	70.6388	24.2209	67.2612	24.4471	82.539	27.1581	55.6224	28.7505	55.3555	23.8562	49.6491
21.9741	68.0942	23.5196	82.9032	12.7229	73.4471	24.7633	70.8252	24.2367	67.3699	24.4628	82.6754	27.1755	55.7871	28.7728	55.4282	23.8716	49.7491
21.9883	68.1979	23.5354	82.9917	12.7383	73.5235	24.78	70.8571	24.2531	67.4116	24.4798	82.8341	27.1936	55.7938	28.7914	55.4735	23.8893	49.7667
22.0033	68.2871	23.5509	83.1148	12.74	73.5078	24.7963	70.8717	24.2691	67.5071	24.4954	82.9324	27.2119	55.9672	28.8135	55.5593	23.9051	49.8023
22.0177	68.4021	23.5668	83.2751	12.7556	73.6177	24.8133	70.9266	24.2854	67.5253	24.5121	83.0715	27.2296	55.8625	28.832	55.6622	23.9227	49.9294
22.0328	68.428	23.5823	83.2964	12.7572	73.6007	24.8295	71.0857	24.3012	67.6055	24.5277	83.2176	27.2479	55.8917	28.8538	55.8122	23.9383	49.9991
22.0471	68.4691	23.5983	83.4527	12.7726	73.7057	24.8464	71.1842	24.3175	67.658	24.5446	83.2297	27.2657	56.1509	28.872	55.8481	23.9562	50.1621
22.0622	68.5517	23.6141	83.5359	12.7745	73.7076	24.8626	71.291	24.3335	67.7939	24.5602	83.493	27.2839	56.2518	28.8934	55.9304	23.9719	50.123
22.0764	68.6398	23.6302	83.6497	12.7895	73.7621	24.8794	71.4136	24.3498	67.7936	24.5773	83.4601	27.3015	56.2966	28.9123	56.1889	23.9894	50.0793
22.0914	68.7399	23.6458	83.7473	12.7911	73.8038	24.8958	71.4287	24.3658	67.9624	24.5929	83.6517	27.3194	56.3878	28.9341	56.2293	24.005	50.152
22.1057	68.8393	23.662	83.8559	12.8064	73.8556	24.9126	71.5402	24.3823	68.0278	24.6098	83.7639	27.3372	56.4112	28.9529	56.3184	24.0228	50.3219
22.1208	68.8346	23.6775	83.9093	12.8081	73.8553	24.9288	71.7028	24.3983	68.0319	24.6255	83.9267	27.3555	56.5316	28.9743	56.3427	24.0387	50.3195
22.1352	69.008	23.6934	83.9963	12.8235	73.9257	24.9455	71.7178	24.4148	68.1476	24.6422	83.9521	27.373	56.5501	28.9929	56.5527	24.0564	50.409
22.1502	69.0483	23.7091	84.0919	12.8251	73.9534	24.9616	71.784	24.4308	68.138	24.6579	84.0856	27.391	56.7638	29.015	56.5659	24.0722	50.5277
22.1645	69.1171	23.725	84.1896	12.8402	74.0249	24.9782	71.911	24.4472	68.225	24.6748	84.1525	27.4095	56.8222	29.0342	56.7446	24.09	50.5216
22.1797	69.1935	23.7406	84.2463	12.8419	74.0469	24.9944	71.9463	24.4631	68.2836	24.6905	84.2958	27.4287	56.8421	29.0554	56.8175	24.1057	50.6203
22.1938	69.3212	23.7565	84.2899	12.8572	74.1007	25.0112	71.9947	24.4793	68.3288	24.7074	84.4154	27.4475	57.0134	29.0741	56.8584	24.123	50.6625
22.209	69.33	23.7721	84.3721	12.8588	74.0945	25.0274	72.1305	24.4953	68.4027	24.7229	84.5015	27.4666	57.1751	29.0967	56.9177	24.1385	50.8736
22.2232	69.4787	23.7882	84.5031	12.8741	74.1775	25.0442	72.1428	24.5116	68.4861	24.7398	84.636	27.4847	57.0238	29.1148	57.1032	24.156	50.799
22.2383	69.4783	23.8038	84.5842	12.8758	74.1978	25.0604	72.2645	24.5273	68.5858	24.7554	84.749	27.5041	57.3211	29.1367	57.0641	24.1715	50.9608
22.2525	69.5668	23.8199	84.5921	12.8912	74.2243	25.077	72.3527	24.5436	68.616	24.7723	84.873	27.5219	57.3134	29.1553	57.2488	24.1893	51.0463
22.2675	69.6585	23.8355	84.5706	12.8928	74.2738	25.0933	72.4756	24.5595	68.7056	24.788	84.983	27.5398	57.4137	29.1775	57.3849	24.2052	51.0841
22.2818	69.7155	23.8515	84.6458	12.9083	74.3372	25.1099	72.5716	24.5757	68.745	24.8051	85.0189	27.5578	57.3852	29.1963	57.5804	24.2237	51.1293
22.2968	69.8174	23.8677	84.3487	12.9099	74.343	25.1262	72.6741	24.5914	68.8345	24.8207	85.2439	27.5758	57.4194	29.218	57.624	24.2397	51.3043
22.3111	69.8933	23.8836	84.4984	12.9251	74.4061	25.1429	72.7375	24.6078	68.9475	24.8374	85.3506	27.5936	57.4747	29.2372	57.5998	24.2576	51.3054
22.3262	70.0077	23.899	84.6516	12.9267	74.3975	25.1592	72.8505	24.624	68.919	24.8531	85.4595	27.6119	57.7131	29.2592	57.8142	24.2734	51.4144
22.3403	70.0545	23.9146	84.6165	12.942	74.5078	25.1758	72.9813	24.6403	69.02	24.8699	85.4986	27.6298	57.7338	29.278	57.8293	24.2913	51.5195
22.3555	70.0897	23.9301	84.7316	12.9437	74.5102	25.192	72.9803	24.6561	69.1022	24.8856	85.6568	27.6482	57.8716	29.2993	57.9792	24.307	51.6056
22.3698	70.2263	23.946	84.8002	12.9591	74.5574	25.2086	73.1437	24.6723	69.2593	24.9023	85.8307	27.6659	57.9197	29.3184	58.1222	24.3244	51.5855
22.3849	70.2491	23.9618	84.592	12.9607	74.6532	25.2247	73.1852	24.6883	69.1749	24.918	85.9113	27.6838	58.0735	29.3398	58.1784	24.3399	51.7174
22.3992	70.3589	23.9778	84.6867	12.9761	74.6691	25.2415	73.3362	24.7047	69.3024	24.935	86.0469	27.702	58.1286	29.3598	58.3563	24.3579	51.8501
22.4143	70.4021	23.9934	84.8501	12.9778	74.696	25.2576	73.3619	24.7206	69.3784	24.9506	86.154	27.7219	58.126	29.3802	58.3628	24.3736	51.8658
22.4286	70.474	24.0097	84.972	12.993	74.7531	25.2742	73.5263	24.737	69.4522	24.9674	86.2903	27.7399	58.0806	29.3987	58.3894	24.3915	51.8914
22.4435	70.5771	24.0252	84.6738	12.9946	74.7489	25.2904	73.5661	24.7528	69.5209	24.983	86.4527	27.7579	58.3316	29.4204	58.4725	24.4069	51.9518
22.4578	70.6679	24.0406	85.0653	13.0099	74.8766	25.3071	73.6301	24.7692	69.5476	25	86.5533	27.7753	58.4275	29.4391	58.6792	24.4244	51.9831
22.4729	70.732	24.056	84.8287	13.0115	74.8526	25.3233	73.7353	24.7851	69.7098	25.0158	86.6312	27.7932	58.538	29.4601	58.7579	24.4396	52.0862
22.4871	70.8593	24.0717	84.8946	13.0268	74.9177	25.3402	73.8402	24.8015	69.7179	25.0326	86.6802	27.8106	58.5996	29.4786	58.8316	24.4574	52.3182
22.5022	70.8758	24.087	84.9551	13.0284	74.8851	25.3562	73.9048	24.8175	69.8013	25.0482	86.8433	27.8283	58.7194	29.4997	58.9629	24.4729	52.2767
22.5165	70.9884	24.1029	84.7848	13.0435	74.9811	25.3729	74.004	24.8339	69.8897	25.0651	86.9654	27.8474	58.757	29.5186	59.0791	24.4905	52.3409
22.5318	71.0188	24.1185	84.8873	13.0451	75.0172	25.3891	74.0729	24.8498	69.9597	25.081	87.0675	27.865	58.8973	29.5409	59.2598	24.5061	52.4192
22.5459	71.2105	24.1344	84.947	13.0602	75.0803	25.4058	74.2266	24.8663	69.9944	25.0977	87.1279	27.8824	58.9188	29.5594	59.3782	24.5234	52.5024
22.561	71.1692	24.1498	84.9711	13.0619	75.0738	25.422	74.311	24.882	70.1204	25.1135	87.2728	27.9006	59.0543	29.5809	59.3335	24.539	52.5284
22.5753	71.2543	24.166	84.9007	13.0773	75.1812	25.4386	74.3923	24.8984	70.1612	25.1303	87.3133	27.9185	58.982	29.5989	59.5106	24.5561	52.6678
22.5905	71.3858	24.1816	85.2159	13.079	75.2032	25.4549	74.4493	24.9142	70.2142	25.1459	87.445	27.9367	59.2134	29.6204	59.5728	24.5718	52.7095
22.6048	71.4543	24.1975	84.996	13.0943	75.236	25.4715	74.5293	24.9305	70.2412	25.1627	87.6521	27.9546	59.1499	29.6388	59.733	24.5891	52.9192
22.62	71.5329	24.2133	85.175	13.0958	75.265	25.4876	74.6526	24.9464	70.3326	25.1785	87.6309	27.974	59.3647	29.6599	59.8263	24.6046	52.9012
22.6343	71.5643	24.2295	85.0605	13.111	75.3409	25.5043	74.7474	24.9627	70.3825	25.1951	87.749	27.9931	59.4684	29.6781	59.8971	24.6223	52.9277
22.6494	71.6511	24.2453	85.2416	13.1126	75.3317	25.5204	74.7974	24.9784	70.4442	25.2108	87.8882	28.0113	59.6383	29.6996	60.0127	24.6376	52.99
22.6636	71.811	24.2617	85.1386	13.128	75.4076	25.5372	74.9594	24.9945	70.5245	25.2277	87.9312	28.0294	59.5466	29.7179	60.1023	24.6548	53.0994
22.6786	71.8529	24.2773	85.1787	13.1297	75.3998	25.5534	74.9775	25.0104	70.536	25.2435	88.0871	28.0474	59.6802	29.7388	60.2017	24.6704	53.1552
22.6929	71.9221	24.2935	85.2794	13.1452	75.4844	25.5701	75.1085	25.0266	70.6562	25.2603	88.1761	28.0654	59.6484	29.7577	60.234	24.6878	53.2587
22.7079	72.0783	24.3095	85.2798	13.147	75.4744	25.5862	75.2533	25.0424	70.7318	25.2759	88.355	28.0847	59.8714	29.7793	60.5179	24.703	53.2553
22.7221	72.0701	24.3261	85.4749	13.1623	75.547	25.6029	75.2723	25.0588	70.8458	25.2929	88.4206	28.1026	59.886	29.7977	60.5586	24.7205	53.3379
22.7372	72.1191	24.3418	85.2416	13.164	75.5207	25.619	75.3872	25.0746	70.9282	25.3085	88.5701	28.1211	60.0559	29.819	60.6985	24.7359	53.4132
22.7513	72.2383	24.3575	85.4374	13.1794	75.6585	25.6357	75.5064	25.0909	70.9431	25.3252	88.6513	28.1386	60.1002	29.8372	60.7678	24.7535	53.5658
22.7663	72.3311	24.373	85.789	13.1813	75.6276	25.6518	75.6285	25.1068	70.9974	25.3408	88.8277	28.1565	60.2011	29.8585	60.7309	24.7688	53.6337
22.7807	72.4564	24.3895	85.8878	13.1963	75.6703	25.6685	75.6581	25.1234	71.0795	25.3577	88.9543	28.1739	60.2566	29.8769	60.9437	24.7867	53.7576
22.7957	72.4894	24.405	85.8747	13.198	75.693	25.6846	75.761	25.1391	71.2073	25.3734	89.0759	28.1922	60.4189	29.8987	60.9576	24.8023	53.769
22.81	72.5755	24.421	85.7554	13.2134	75.7635	25.7014	75.902	25.1554	71.2107	25.3902	89.186	28.2102	60.5097	29.9175	61.1217	24.8198	53.8703
22.825	72.6186	24.4366	85.7387	13.215	75.7419	25.7175	75.889	25.1712	71.2618	25.4059	89.393	28.2282	60.6047	29.939	61.1968	24.8354	53.9695
22.8392	72.76	24.4525	85.9395	13.2304	75.8387	25.7341	76.003	25.1875	71.3601	25.4228	89.5272	28.246	60.5817	29.9573	61.3825	24.8528	54.0297
22.8543	72.835	24.468	85.9853	13.2321	75.8097	25.7502	76.1292	25.2033	71.4135	25.4385	89.6938	28.264	60.7601	29.9788	61.3568	24.8682	54.0862
22.8685	72.8808	24.4843	86.1866	13.2474	75.9574	25.7669	76.2509	25.2197	71.45	25.4555	89.8436	28.2828	60.8926	29.9975	61.6175	24.8859	54.2431
22.8836	72.9662	24.5	86.0829	13.2491	75.9092	25.783	76.362	25.2354	71.5749	25.4713	90.0115	28.301	61.0509	30.0192	61.6499	24.9013	54.2962
22.8978	73.0491	24.5156	86.058	13.2644	75.9756	25.7995	76.4035	25.2518	71.603	25.4877	90.1834	28.3187	60.9809	30.0379	61.7937	24.9193	54.3491
22.9129	73.1309	24.531	86.3243	13.266	75.9971	25.8156	76.5414	25.2676	71.6715	25.5036	90.2704	28.3367	61.1546	30.0595	61.8653	24.9352	54.3375
22.9272	73.2167	24.5467	86.44	13.2813	76.0217	25.8321	76.5729	25.2839	71.7393	25.5207	90.4396	28.3545	61.1427	30.0777	61.9407	24.9529	54.5052
22.9424	73.3043	24.5945	41.6784	13.2828	76.0674	25.8482	76.6644	25.2997	71.8484	25.5364	90.5016	28.3727	61.3156	30.1009	62.1597	24.9684	54.6139
22.9565	73.399	24.6104	41.7465	13.298	76.1497	25.8648	76.806	25.316	71.8964	25.5536	90.724	28.3907	61.3941	30.1191	62.0597	24.9863	54.7062
22.9715	73.4555	24.6261	41.8099	13.2996	76.1211	25.8809	76.8429	25.3318	71.9984	25.5694	90.8882	28.4089	61.5417	30.1425	62.2272	25.0019	54.7568
22.9857	73.553	24.6421	41.8207	13.3151	76.2015	25.8975	76.9181	25.348	72.0455	25.5863	90.993	28.4266	61.4638	30.1626	62.3532	25.0199	54.8917
23.0007	73.6376	24.6576	41.8618	13.3167	76.2021	25.9138	77.0626	25.3638	72.1907	25.6021	91.1229	28.4447	61.723	30.184	62.4468	25.0353	54.9868
23.0149	73.705	24.6736	41.8711	13.332	76.2703	25.9304	77.2189	25.3801	72.1909	25.6191	91.2432	28.4635	61.6878	30.2025	62.6265	25.0528	55.0306
23.0299	73.8012	24.6893	41.9158	13.3488	76.4116	25.9467	77.2539	25.396	72.2435	25.6349	91.3675	28.4828	61.7521	30.2243	62.5662	25.0686	55.093
23.0442	73.8358	24.7054	41.9585	13.3503	76.3573	25.9634	77.4272	25.4124	72.4236	25.652	91.4513	28.5002	61.8601	30.2426	62.9931	25.0868	55.2153
23.0593	73.9273	24.7212	41.9502	13.3656	76.4759	25.9797	77.4756	25.4283	72.4847	25.6678	91.5795	28.5182	62.0256	30.2642	62.9284	25.1025	55.2949
23.0735	74.0525	24.7372	42.0038	13.3674	76.4618	25.9963	77.5557	25.4447	72.5074	25.6848	91.549	28.5359	62.155	30.2841	62.9785	25.1201	55.4782
23.0886	74.1653	24.7528	41.9943	13.3828	76.5352	26.0124	77.6814	25.4607	72.552	25.7006	91.7117	28.554	62.178	30.306	63.072	25.1355	55.4554
23.1028	74.2214	24.769	41.9766	13.3845	76.5222	26.0292	77.7833	25.477	72.6572	25.7173	91.3316	28.5718	62.2716	30.3244	63.3397	25.1531	55.5703
23.118	74.2741	24.7845	41.9572	13.3996	76.6151	26.0453	77.8696	25.4928	72.7187	25.7327	91.6608	28.5907	62.4141	30.3461	63.466	25.1688	55.6707
23.1322	74.3625	24.8004	41.9928	13.4013	76.6433	26.0621	77.9631	25.509	72.7921	25.7498	91.5203	28.6087	62.456	30.3646	63.5214	25.1868	55.7285
23.1472	74.484	24.816	42.0275	13.4168	76.6982	26.0782	78.1243	25.5249	72.8699	25.7653	91.4837	28.6267	62.5682	30.3872	63.6375	25.2021	55.8307
23.1615	74.5449	24.8318	42.1428	13.4184	76.6848	26.0948	78.1315	25.5412	72.9253	25.7821	91.9649	28.6457	62.5991	30.4046	63.7269	25.2198	55.8718
23.1767	74.6739	24.8475	42.0447	13.4337	76.7718	26.1109	78.2154	25.5571	73.0471	25.7979	91.9645	28.6639	62.7815	30.4263	63.8628	25.2355	55.8547
23.191	74.694	24.8636	42.131	13.4355	76.7218	26.1275	78.3376	25.5732	73.0946	25.8145	92.2072	28.6816	62.9218	30.4445	63.8165	25.2532	55.9785
23.2059	74.8587	24.8792	42.197	13.4505	76.8423	26.1436	78.4873	25.5889	73.121	25.8301	91.9662	28.6997	62.9344	30.4664	63.8606	25.2688	56.1322
23.2201	74.8794	24.8953	42.2106	13.4522	76.8779	26.1602	78.5526	25.6051	73.233	25.8466	92.2438	28.7177	62.9306	30.4847	64.1393	25.2863	56.1673
23.2351	74.9843	24.911	42.2341	13.4675	76.9177	26.1763	78.5446	25.6209	73.2601	25.8622	92.1151	28.7358	63.1316	30.5068	64.1324	25.3019	56.2639
23.2493	75.0708	24.9272	42.2856	13.4691	76.8942	26.1929	78.7034	25.6371	73.4027	25.8792	92.365	28.7541	63.1505	30.5253	64.1929	25.3199	56.405
23.2644	75.1176	24.9429	42.2495	13.4842	76.9821	26.2091	78.7474	25.653	73.4453	25.8948	92.1702	28.772	63.3612	30.5461	64.2931	25.3354	56.4196
23.2785	75.281	24.9589	42.3619	13.4858	76.9853	26.2257	78.8223	25.6692	73.4607	25.9122	92.2651	28.79	63.4258	30.5635	64.4727	25.3531	56.6233
23.2935	75.3159	24.9747	42.3451	13.5012	77.0624	26.2418	78.9955	25.6852	73.5739	25.9282	92.598	28.8097	63.5447	30.5855	64.7785	25.369	56.634
23.3077	75.4017	24.9907	42.4246	13.5027	77.0699	26.2584	79.0429	25.7014	73.6379	25.9454	92.5731	28.8301	63.577	30.6035	64.776	25.3865	56.7322
23.3227	75.4627	25.0064	42.4825	13.5177	77.1533	26.2746	79.0886	25.7173	73.7813	25.9613	92.511	28.8496	63.7348	30.6249	64.7508	25.4021	56.8084
23.3368	75.5542	25.0224	42.5537	13.5194	77.153	26.2912	79.1681	25.7336	73.8384	25.9778	92.507	28.8674	63.7148	30.6436	64.8683	25.42	56.8571
23.3518	75.6119	25.0379	42.5326	13.5346	77.263	26.3074	79.2787	25.7494	73.8833	25.9935	92.5236	28.8855	63.9697	30.6653	65.0743	25.4353	56.9588
23.366	75.7415	25.0539	42.5978	13.5361	77.2087	26.3242	79.3618	25.7657	74.048	26.0106	92.635	28.9045	63.8319	30.6838	65.1203	25.4531	57.0921
23.3809	75.8436	25.0695	42.6015	13.5514	77.3319	26.3402	79.5045	25.7814	74.0797	26.0267	92.7864	28.923	64.1617	30.7056	65.0933	25.4687	57.1382
23.3952	75.8555	25.0854	42.6887	13.553	77.3163	26.3568	79.6127	25.7979	74.1138	26.0436	92.6227	28.9408	64.0951	30.7244	65.3266	25.4864	57.3067
23.4103	75.939	25.1009	42.6684	13.5681	77.4007	26.373	79.615	25.8138	74.2434	26.0594	92.8887	28.9588	64.3447	30.7461	65.3401	25.502	57.2743
23.4244	76.0607	25.1168	42.7518	13.5697	77.3996	26.3895	79.754	25.8301	74.2635	26.0762	92.7871	28.9768	64.391	30.7639	65.5551	25.5195	57.3851
23.4394	76.1758	25.1324	42.7829	13.5851	77.5266	26.4057	79.8576	25.8459	74.2817	26.0923	92.8367	28.9958	64.5335	30.7868	65.693	25.535	57.4661
23.4536	76.2388	25.1483	42.8772	13.5868	77.4952	26.4225	79.9299	25.862	74.4378	26.1094	93.1602	29.0134	64.509	30.8051	65.7375	25.5526	57.6177
23.4687	76.3667	25.1639	42.8519	13.6021	77.5781	26.4385	80.0157	25.8779	74.502	26.1253	93.1861	29.0314	64.598	30.8272	65.832	25.568	57.6609
23.4829	76.4269	25.1801	42.9139	13.6038	77.5647	26.4552	80.0716	25.894	74.5359	26.1422	93.2291	29.0489	64.6868	30.8452	66.0292	25.5854	57.8024
23.4978	76.5045	25.1956	42.8891	13.6189	77.6913	26.4713	80.1577	25.9098	74.661	26.1579	93.2548	29.0668	64.7924	30.8675	66.0528	25.601	57.8431
23.5122	76.5609	25.2115	43.0067	13.6204	77.6467	26.4881	80.2743	25.926	74.7609	26.175	93.2582	29.0846	64.9783	30.886	66.271	25.6185	57.892
23.5272	76.6282	25.227	43.0206	13.6355	77.7724	26.5041	80.3528	25.9418	74.7763	26.191	93.362	29.1024	65.0693	30.9081	66.3129	25.634	58.0169
23.5412	76.7493	25.2428	43.0715	13.6371	77.813	26.5208	80.4322	25.9582	74.8829	26.208	93.4305	29.1205	65.0839	30.9264	66.4729	25.6517	58.1623
23.5563	76.8226	25.2583	43.1168	13.6524	77.8643	26.5369	80.535	25.9739	74.9385	26.2238	93.6055	29.1385	65.1923	30.9484	66.4009	25.6671	58.1991
23.5704	76.9168	25.2743	43.1134	13.6541	77.8182	26.5535	80.6157	25.99	75.0241	26.2409	93.6529	29.1575	65.2449	30.9662	66.6982	25.6849	58.267
23.5855	76.9785	25.2899	43.1694	13.6693	77.9512	26.5695	80.7256	26.0057	75.0758	26.2566	93.7235	29.1754	65.4615	30.9884	66.6926	25.7008	58.3358
23.5998	77.0608	25.306	43.2404	13.6709	77.8941	26.5857	80.8073	26.0218	75.1891	26.2737	93.82	29.1937	65.4868	31.0068	66.9076	25.7188	58.4057
23.6147	77.167	25.3216	43.2646	13.6863	78.0158	26.6019	80.9363	26.0375	75.2733	26.2897	93.7059	29.212	65.5709	31.0284	66.9099	25.7345	58.497
23.6289	77.2256	25.3374	43.3138	13.6878	78.0041	26.6186	80.9481	26.0537	75.3835	26.3067	93.9396	29.2301	65.6755	31.0467	67.0404	25.7518	58.6375
23.6438	77.291	25.3533	43.3242	13.703	78.0913	26.6346	81.0435	26.0695	75.4304	26.3226	93.8155	29.2481	65.7851	31.0684	67.088	25.7674	58.64
23.658	77.3556	25.3692	43.3622	13.7045	78.1218	26.6511	81.1734	26.0858	75.4886	26.3396	94.1049	29.2661	65.836	31.0865	67.2349	25.7846	58.7904
23.6729	77.4723	25.3849	43.5146	13.7196	78.1687	26.6672	81.2872	26.1015	75.5654	26.3556	94.2096	29.2841	65.8622	31.1081	67.3268	25.7998	58.8434
23.6872	77.5335	25.4009	43.5291	13.7212	78.1599	26.6837	81.314	26.1177	75.6054	26.3727	94.1489	29.302	66.0045	31.1268	67.3643	25.8175	58.9947
23.7021	77.6676	25.4166	43.5555	13.7362	78.2633	26.6998	81.4268	26.1334	75.7291	26.3886	94.2972	29.3209	66.2552	31.1476	67.5664	25.8331	58.989
23.7161	77.7001	25.4324	43.6436	13.7379	78.1962	26.7164	81.4988	26.1497	75.7347	26.4054	94.3192	29.3383	66.2073	31.1663	67.6889	25.8502	59.076
23.7309	77.7775	25.4479	43.5923	13.7532	78.3221	26.7323	81.5746	26.1652	75.862	26.4213	94.5973	29.3561	66.3586	31.1892	67.8114	25.8659	59.1713
23.745	77.8913	25.4641	43.7298	13.7548	78.296	26.7488	81.7025	26.1816	75.9741	26.4384	94.5042	29.3741	66.382	31.2073	67.9524	25.8836	59.2413
23.76	77.9767	25.4797	43.7136	13.7702	78.3861	26.765	81.8207	26.1974	75.9682	26.4541	94.6667	29.3921	66.708	31.2289	67.9314	25.8991	59.3657
23.7741	78.0186	25.4958	43.7525	13.7718	78.348	26.7816	81.8766	26.2135	76.0442	26.4711	95.0386	29.4108	66.5255	31.2471	67.9852	25.9172	59.4838
23.789	78.1367	25.5114	43.8044	13.7872	78.4347	26.7977	82.0098	26.2293	76.1248	26.4868	95.0342	29.4292	66.6882	31.2684	68.105	25.9325	59.4532
23.8029	78.179	25.5276	43.9333	13.7888	78.4457	26.8143	82.1283	26.2456	76.2436	26.5035	94.6766	29.4491	66.8394	31.2867	68.3699	25.9502	59.6206
23.8178	78.2711	25.5431	43.9051	13.8042	78.5351	26.8304	82.2083	26.2613	76.3295	26.5191	94.9006	29.4675	67.0316	31.3093	68.4136	25.9657	59.6909
23.8318	78.3931	25.559	43.9931	13.8059	78.4908	26.8469	82.2112	26.2776	76.3764	26.5517	51.9952	29.4864	66.9713	31.3275	68.4537	25.9835	59.7106
23.8467	78.4472	25.5745	44.0411	13.821	78.645	26.863	82.3711	26.2934	76.5077	26.5687	52.0557	29.5043	67.3186	31.3488	68.6258	25.9991	59.8286
23.8607	78.5498	25.5904	44.1188	13.8228	78.6223	26.8797	82.4919	26.3095	76.5192	26.5846	52.1237	29.5221	67.3909	31.3681	68.7553	26.017	59.9982
23.8758	78.603	25.6059	44.1214	13.8382	78.7031	26.8955	82.5296	26.3253	76.6122	26.6015	52.0529	29.5398	67.4605	31.39	68.9038	26.0326	59.992
23.8898	78.7218	25.622	44.2118	13.8399	78.7093	26.9123	82.6159	26.3414	76.6825	26.6174	52.193	29.558	67.4506	31.4085	69.0368	26.0502	59.9674
23.9047	78.7842	25.6376	44.2359	13.8553	78.7697	26.9283	82.716	26.3572	76.7195	26.6343	52.2082	29.5765	67.6012	31.43	68.989	26.0656	60.143
23.9188	78.8391	25.6535	44.348	13.857	78.7732	26.9448	82.7664	26.3733	76.8158	26.6501	52.3178	29.5943	67.5306	31.4484	69.2143	26.0831	60.2266
23.9337	78.9443	25.6691	44.379	13.8728	78.8985	26.9609	82.8773	26.3892	76.8759	26.667	52.3428	29.6121	67.8482	31.4697	69.1366	26.0981	60.2771
23.9479	79.0608	25.685	44.4099	13.8744	78.8164	26.9776	83.005	26.4054	77.0028	26.683	52.4079	29.6298	67.8835	31.4875	69.4277	26.1157	60.4161
23.9629	79.1126	25.7005	44.4856	13.8897	78.9784	26.9938	83.0622	26.4211	77.0547	26.6998	52.4791	29.6489	67.9933	31.5084	69.3868	26.131	60.4076
23.977	79.2289	25.7166	44.5205	13.8914	78.9673	27.0104	83.0958	26.4373	77.1941	26.7158	52.4728	29.6666	67.8857	31.5267	69.7137	26.1486	60.5061
23.992	79.2637	25.7322	44.5756	13.9064	79.0614	27.0265	83.283	26.4532	77.2204	26.7326	52.5469	29.6847	68.2511	31.5478	69.7793	26.1639	60.6686
24.0061	79.398	25.7481	44.6332	13.908	79.0385	27.0431	83.3599	26.4694	77.3059	26.7483	52.5138	29.7023	68.2926	31.5659	69.8143	26.1815	60.7019
24.021	79.4457	25.7636	44.7249	13.9229	79.1669	27.0592	83.4292	26.4851	77.4263	26.7652	52.6599	29.7204	68.449	31.5873	69.9791	26.1972	60.7585
24.0352	79.5337	25.7799	44.7579	13.9246	79.1196	27.0758	83.5203	26.5012	77.4442	26.7811	52.6644	29.738	68.3859	31.6055	69.9472	26.2156	60.8384
24.0501	79.6012	25.7954	44.7814	13.9398	79.2356	27.0921	83.6434	26.5169	77.5316	26.7978	52.6692	29.756	68.4242	31.6273	70.0065	26.231	60.9853
24.0641	79.6899	25.8113	44.8662	13.9415	79.2036	27.1088	83.6501	26.5333	77.6693	26.8136	52.7995	29.7736	68.582	31.6453	70.2349	26.2485	60.9799
24.0789	79.7518	25.8268	44.8503	13.9569	79.3086	27.1248	83.8074	26.5491	77.6962	26.8307	52.8406	29.7936	68.7541	31.6677	70.3057	26.264	61.1102
24.093	79.8386	25.8428	44.8703	13.9583	79.2883	27.1413	83.8838	26.5653	77.7976	26.8465	52.8388	29.8123	68.7955	31.6859	70.4051	26.2815	61.2386
24.1078	79.9556	25.8583	44.9457	13.9736	79.4398	27.1575	84.0422	26.5812	77.8165	26.8634	52.9736	29.831	68.9337	31.708	70.6823	26.2967	61.2406
24.1219	80.0394	25.8741	45.0711	13.9752	79.4017	27.1742	84.1407	26.5973	77.9333	26.8793	52.9799	29.8489	69.04	31.7264	70.6901	26.3147	61.3926
24.1367	80.0757	25.8897	45.0965	13.9904	79.5307	27.1903	84.1936	26.6132	78.0126	26.8962	53.0445	29.8672	69.0959	31.7487	70.7979	26.3306	61.4313
24.1507	80.1884	25.9058	45.1484	13.9919	79.443	27.2071	84.339	26.6294	78.1207	26.9121	53.1446	29.8854	69.2419	31.7672	70.9558	26.3482	61.634
24.1655	80.2344	25.9214	45.217	14.0067	79.6258	27.2232	84.3882	26.6451	78.1252	26.929	53.1832	29.9047	69.3335	31.7893	70.9754	26.3637	61.592
24.1796	80.3488	25.9373	45.2628	14.0083	79.5773	27.2398	84.4829	26.6613	78.2278	26.9448	53.2681	29.9231	69.3701	31.8073	71.0987	26.3814	61.7435
24.1944	80.4868	25.9527	45.3522	14.0237	79.6207	27.2559	84.5557	26.6771	78.3083	26.9617	53.2783	29.9408	69.4722	31.8298	71.2897	26.3971	61.804
24.2084	80.5741	25.9687	45.3955	14.0253	79.6883	27.2726	84.6794	26.6933	78.4169	26.9775	53.4141	29.9599	69.5997	31.848	71.4226	26.4151	61.8642
24.2233	80.6129	25.9844	45.472	14.0405	79.7367	27.2886	84.8011	26.7091	78.4211	26.9942	53.3896	29.9782	69.7608	31.8704	71.4231	26.4302	61.9546
24.2374	80.6785	26.0003	45.5114	14.0423	79.6993	27.305	84.8292	26.7254	78.5381	27.0103	53.4253	29.9969	69.8031	31.8884	71.5308	26.4473	62.0756
24.2523	80.7208	26.0159	45.5674	14.0573	79.8143	27.321	84.966	26.7411	78.6098	27.027	53.5525	30.0146	69.8573	31.9103	71.789	26.4628	62.0377
24.2662	80.9171	26.0317	45.6764	14.0589	79.8056	27.3377	85.0393	26.7574	78.7179	27.0428	53.5675	30.0325	69.9771	31.9285	71.8025	26.4803	62.1911
24.2811	80.9766	26.0472	45.6679	14.0741	79.9104	27.3537	85.1343	26.7732	78.8451	27.0596	53.5803	30.0506	69.979	31.9504	71.9206	26.4962	62.281
24.2951	81.03	26.0635	45.8109	14.0762	79.9132	27.3704	85.263	26.7894	78.8419	27.0755	53.6015	30.0694	70.1517	31.9705	72.0582	26.5139	62.3679
24.3101	81.1003	26.079	45.7951	14.092	80.0412	27.3864	85.4082	26.8052	78.9405	27.0924	53.628	30.087	70.3669	31.9906	72.0764	26.5294	62.4424
24.3241	81.2128	26.095	45.8763	14.0941	79.9879	27.4031	85.464	26.8215	79.0278	27.1086	53.7535	30.1047	70.4151	32.0089	72.1484	26.5471	62.4952
24.3391	81.2475	26.1104	45.8633	14.1097	80.1234	27.419	85.5354	26.8373	79.0137	27.1256	53.772	30.1224	70.578	32.0304	72.3419	26.5625	62.5895
24.3531	81.4122	26.1262	46.0271	14.1121	80.0987	27.4355	85.6172	26.8536	79.1595	27.1416	53.8142	30.1399	70.5663	32.0482	72.5768	26.5801	62.6746
24.368	81.4799	26.1417	45.9677	14.1282	80.1567	27.4516	85.8424	26.8694	79.1855	27.1586	53.8793	30.158	70.5813	32.0698	72.5929	26.5956	62.7937
24.3821	81.5791	26.1577	46.0319	14.1309	80.2116	27.4682	85.8423	26.8858	79.3608	27.1744	53.9587	30.1754	70.8109	32.0881	72.7332	26.6138	62.8584
24.3969	81.6486	26.1733	46.1183	14.1468	80.2903	27.4842	85.9824	26.9015	79.4603	27.1912	53.9942	30.1941	70.9871	32.1094	72.7579	26.6294	62.8864
24.411	81.7297	26.1892	46.1603	14.1491	80.3618	27.5009	86.0168	26.9177	79.4849	27.2071	54.1224	30.2115	71.0354	32.1277	72.969	26.6474	63.0512
24.4257	81.8282	26.2048	46.1744	14.1652	80.378	27.5169	86.1816	26.9334	79.6032	27.2243	54.0957	30.2298	71.1068	32.1494	73.2672	26.6632	63.121
24.4398	81.883	26.221	46.2711	14.1676	80.4008	27.5334	86.3645	26.9497	79.6645	27.2401	54.1867	30.2474	71.2787	32.1676	73.2697	26.6809	63.2764
24.4547	81.9756	26.2364	46.3286	14.1839	80.4854	27.5495	86.3803	26.9654	79.6929	27.2569	54.2202	30.2665	71.361	32.1901	73.1974	26.6964	63.2599
24.4688	82.0444	26.2525	46.3416	14.1864	80.4864	27.5661	86.4665	26.9816	79.8944	27.2727	54.2642	30.2836	71.3205	32.2094	73.3971	26.7141	63.3653
24.4837	82.1723	26.268	46.42	14.202	80.5935	27.5821	86.5326	26.9974	79.8665	27.2896	54.3474	30.3017	71.6011	32.2318	73.5487	26.7293	63.4665
24.4977	82.2624	26.2841	46.4793	14.2042	80.5951	27.5987	86.6631	27.0137	79.9348	27.3056	54.4749	30.3191	71.6488	32.2493	73.5964	26.7466	63.5682
24.5127	82.2888	26.2998	46.53	14.2197	80.7326	27.6148	86.8147	27.0294	80.0199	27.3226	54.5242	30.3367	71.7408	32.2704	73.7632	26.762	63.6327
24.5269	82.4049	26.3157	46.6659	14.2221	80.706	27.6313	86.9371	27.0457	80.1373	27.3385	54.5764	30.354	71.7763	32.2885	73.6972	26.7796	63.7407
24.5418	82.5253	26.3314	46.6521	14.2381	80.7944	27.6473	86.9945	27.0617	80.2303	27.3555	54.5816	30.3718	71.8924	32.3094	73.8633	26.7955	63.7716
24.5559	82.6491	26.3472	46.7464	14.2408	80.8079	27.6639	87.1459	27.0779	80.2429	27.3713	54.6663	30.3897	71.9981	32.3274	74.175	26.8129	63.8945
24.5708	82.6642	26.3627	46.7999	14.2568	80.9063	27.6798	87.2521	27.0938	80.3646	27.3882	54.6978	30.4077	72.1073	32.3492	74.0032	26.8285	63.8835
24.5848	82.7619	26.3787	46.8303	14.259	80.9177	27.6963	87.3301	27.11	80.4587	27.4041	54.7866	30.4255	72.2173	32.3672	74.2787	26.846	64.05
24.5996	82.8223	26.3942	46.8915	14.2749	81.0322	27.7123	87.4122	27.1258	80.4861	27.4212	54.8712	30.4431	72.3971	32.3888	74.2498	26.8616	64.0966
24.6136	82.9541	26.4101	46.9437	14.2772	80.9988	27.7288	87.5968	27.1419	80.6361	27.4371	54.963	30.4603	72.3146	32.4071	74.4266	26.8794	64.116
24.6287	83.1031	26.4257	47.0082	14.2931	81.0898	27.7447	87.6641	27.1578	80.6408	27.4539	55.0269	30.478	72.5892	32.429	74.6261	26.8948	64.2101
24.6427	83.155	26.4416	47.0597	14.2954	81.0873	27.7613	87.7731	27.1739	80.7249	27.4697	55.0409	30.4954	72.559	32.4471	74.6962	26.9127	64.3143
24.6576	83.1994	26.457	47.0784	14.311	81.1986	27.7774	87.8562	27.1896	80.7865	27.4867	55.1117	30.5135	72.788	32.4685	74.8647	26.9278	64.4129
24.6715	83.3079	26.4729	47.2169	14.3134	81.1727	27.7939	87.9439	27.2059	80.9469	27.5026	55.1446	30.5311	72.8214	32.4864	74.9138	26.9455	64.597
24.6863	83.4036	26.4883	47.1915	14.3295	81.2812	27.81	88.0438	27.2215	80.9619	27.5195	55.2604	30.549	72.9285	32.5084	74.9782	26.9609	64.535
24.7001	83.4613	26.5042	47.3404	14.3317	81.2986	27.8267	88.1683	27.2376	81.0036	27.5355	55.3402	30.5668	73.0462	32.5277	75.2681	26.9787	64.5913
24.7149	83.6293	26.5199	47.389	14.3473	81.39	27.8429	88.2248	27.2535	81.1409	27.5523	55.3339	30.5845	73.227	32.5483	75.3081	26.9941	64.7165
24.7289	83.7186	26.5359	47.4718	14.3501	81.3599	27.8597	88.2662	27.2696	81.2304	27.5683	55.4485	30.6024	73.2242	32.5675	75.4287	27.0117	64.8713
24.7437	83.7956	26.5515	47.4992	14.3661	81.4626	27.8759	88.4123	27.2852	81.2533	27.5854	55.4599	30.6204	73.3742	32.5887	75.3968	27.0272	64.947
24.7576	83.7915	26.5673	47.572	14.3687	81.4536	27.8928	88.4715	27.3013	81.3332	27.6012	55.576	30.6376	73.3548	32.6067	75.4754	27.045	64.9639
24.7724	83.9334	26.5827	47.6316	14.3848	81.5437	27.9089	88.5574	27.3169	81.4104	27.6181	55.7022	30.6556	73.5906	32.6284	75.6963	27.0603	65.1246
24.7864	84.0445	26.5986	47.7279	14.3872	81.5385	27.9257	88.6053	27.3331	81.4584	27.6339	55.7365	30.6732	73.5701	32.6467	75.7244	27.0777	65.2423
24.8013	84.1185	26.6141	47.7365	14.4033	81.6068	27.9419	88.6927	27.3488	81.5476	27.6508	55.8302	30.6914	73.7719	32.668	75.8227	27.0932	65.1568
24.8154	84.1739	26.63	47.766	14.4055	81.5946	27.9586	88.7993	27.3649	81.6344	27.6668	55.882	30.7088	73.8667	32.6867	75.8462	27.1108	65.3233
24.8302	84.2777	26.6456	47.874	14.4213	81.6505	27.9747	88.8741	27.3806	81.7082	27.6838	55.925	30.727	73.996	32.7072	76.1286	27.1263	65.312
24.8442	84.4205	26.6615	47.9505	14.4236	81.6318	27.9914	88.8817	27.3966	81.7582	27.6997	55.9186	30.7445	74.0902	32.7263	76.0569	27.144	65.5014
24.859	84.4558	26.677	47.9823	14.4398	81.6728	28.0074	88.9905	27.4124	81.8859	27.7164	55.9576	30.7624	74.1954	32.7477	76.1893	27.1596	65.6592
24.873	84.5369	26.6932	48.0455	14.4422	81.7458	28.0241	88.7407	27.4287	81.9521	27.7322	55.9905	30.7805	74.245	32.7665	76.3867	27.1775	65.8028
24.888	84.6599	26.7086	48.0959	14.4587	81.7623	28.0402	88.8219	27.4445	82.0279	27.7491	56.1667	30.7984	74.4079	32.7885	76.5135	27.1929	65.8141
24.902	84.7364	26.7245	48.1706	14.461	81.7386	28.057	88.5542	27.4606	82.1191	27.765	56.1925	30.8172	74.413	32.8065	76.5956	27.2105	65.8637
24.9166	84.8494	26.74	48.2363	14.4771	81.798	28.073	88.8065	27.4764	82.1542	27.7817	56.1902	30.8346	74.5931	32.8287	76.7355	27.2259	65.9697
24.9307	84.9534	26.7558	48.3443	14.4795	81.7637	28.0896	88.7745	27.4924	82.2199	27.7976	56.3419	30.852	74.6693	32.8478	76.8263	27.2435	66.1355
24.9455	85.0235	26.7714	48.4333	14.4954	81.8534	28.1056	88.8108	27.5082	82.2545	27.8147	56.3754	30.8707	74.7334	32.8689	76.8045	27.2587	66.1443
24.9593	85.1403	26.7873	48.492	14.4979	81.8175	28.122	88.8967	27.5243	82.3601	27.8306	56.4544	30.8879	74.7528	32.8872	76.9007	27.2762	66.3467
24.9743	85.2109	26.8028	48.4958	14.514	81.9009	28.1383	88.8681	27.54	82.4152	27.8476	56.4865	30.9058	74.9829	32.9089	77.1025	27.2917	66.3644
24.9883	85.3586	26.8188	48.5677	14.5165	81.8949	28.1551	88.8996	27.556	82.5374	27.8635	56.5645	30.9236	75.0459	32.9279	77.2676	27.3095	66.4477
25.0033	85.432	26.8342	48.6921	14.5327	81.9385	28.1715	89.1944	27.5718	82.6431	27.8804	56.5903	30.9426	75.1941	32.949	77.3819	27.3249	66.5601
25.0173	85.529	26.8502	48.7173	14.5352	81.9098	28.1882	89.0503	27.588	82.7084	27.8963	56.6717	30.96	75.1859	32.9672	77.5572	27.342	66.7466
25.0321	85.5643	26.8657	48.7956	14.5512	81.9727	28.2043	88.8672	27.6037	82.782	27.9132	56.7835	30.9777	75.3483	32.9893	77.5426	27.3574	66.7327
25.046	85.7246	26.8816	48.854	14.5538	81.9383	28.2205	88.9691	27.6197	82.8764	27.9292	56.7596	30.9956	75.5035	33.0072	77.6601	27.3749	66.9156
25.0608	85.7407	26.8972	48.9247	14.5702	81.9716	28.2366	88.8747	27.6356	82.8998	27.946	56.8353	31.0138	75.6319	33.0284	77.7837	27.3906	66.8642
25.0748	85.8772	26.9132	48.9999	14.5727	81.9945	28.2537	88.9546	27.6516	83.0244	27.9618	56.8721	31.0316	75.6164	33.0463	77.8981	27.408	67.04
25.0895	85.9685	26.9287	49.0584	14.589	81.9712	28.2703	88.9874	27.6673	83.0374	27.9785	56.9333	31.0494	75.7423	33.0669	77.9177	27.4233	67.0445
25.1036	86.0793	26.9447	49.1091	14.5915	81.933	28.2871	89.13	27.6834	83.2023	27.9943	57.0051	31.0668	75.9265	33.0844	78.0711	27.4407	67.227
25.1184	86.1866	26.9602	49.2207	14.6075	81.8442	28.3034	89.3205	27.6992	83.2485	28.0114	57.0658	31.0851	75.9703	33.1051	78.2156	27.456	67.287
25.1324	86.2993	26.9761	49.2647	14.6098	81.7088	28.3199	89.0625	27.7153	83.3088	28.0273	57.1108	31.103	76.0742	33.1238	78.3438	27.4735	67.4334
25.1474	86.3943	26.9916	49.3074	14.6263	81.7354	28.3362	89.0874	27.7309	83.3766	28.0441	57.0725	31.1228	76.3377	33.1447	78.469	27.4888	67.5203
25.1614	86.5211	27.0076	49.4188	14.6289	81.6351	28.3531	89.2426	27.7471	83.4762	28.06	57.2402	31.1404	76.3246	33.1631	78.52	27.5062	67.7192
25.1762	86.5162	27.0231	49.5064	14.6451	81.7567	28.3695	89.3888	27.7626	83.5714	28.077	57.2613	31.1595	76.523	33.1845	78.678	27.5214	67.7283
25.1901	86.6345	27.039	49.542	14.647	81.5351	28.386	89.4585	27.7789	83.7055	28.0929	57.3614	31.1775	76.568	33.2029	78.7306	27.5391	67.8207
25.2048	86.7325	27.0545	49.6451	14.663	81.7018	28.4021	89.5739	27.7948	83.7937	28.1098	57.4319	31.1954	76.7367	33.2243	78.7941	27.5543	67.8843
25.2187	86.8784	27.0704	49.7258	14.6653	81.8393	28.4184	89.4522	27.811	83.8655	28.1257	57.4572	31.2128	76.6828	33.2421	78.961	27.5722	67.9999
25.2336	86.9343	27.0858	49.7605	14.6811	81.8289	28.4347	89.6945	27.8267	83.9722	28.1425	57.4915	31.2316	76.8468	33.2638	79.1299	27.5874	68.138
25.2475	87.015	27.1018	49.8166	14.6833	81.9218	28.4515	89.6765	27.8429	84.0497	28.1584	57.6071	31.25	76.9959	33.2825	79.0987	27.6052	68.2946
25.2624	87.1455	27.1173	49.8591	14.699	82.0622	28.4675	89.6654	27.8589	84.1732	28.1753	57.6562	31.2693	77.0461	33.303	79.3424	27.6208	68.2785
25.2764	87.2117	27.1334	49.9714	14.7019	81.9732	28.4841	89.542	27.8752	84.2962	28.1911	57.7738	31.2872	77.2308	33.321	79.4172	27.6383	68.3809
25.2914	87.3051	27.1491	50.0372	14.7186	82.1875	28.5005	89.9585	27.8909	84.315	28.208	57.7737	31.3049	77.271	33.3424	79.5232	27.6537	68.4891
25.3052	87.4529	27.165	50.1291	14.7212	82.2083	28.5171	90.042	27.907	84.3516	28.2239	57.9149	31.3223	77.4023	33.3604	79.5572	27.6715	68.5666
25.32	87.4851	27.1804	50.1826	14.7375	82.2363	28.5331	90.0417	27.9228	84.4959	28.2406	57.9522	31.3422	77.6343	33.3824	79.6801	27.6867	68.6712
25.3339	87.6131	27.1963	50.2758	14.7402	82.1667	28.55	90.1762	27.9391	84.5266	28.2565	58.0202	31.3594	77.5979	33.4006	79.9962	27.7045	68.8623
25.3486	87.7028	27.2118	50.3419	14.7561	82.2945	28.5662	90.4045	27.9547	84.5093	28.2735	58.0191	31.3772	77.8581	33.4234	79.9834	27.7196	68.8334
25.3625	87.8357	27.2276	50.4202	14.7584	82.305	28.5828	90.2653	27.971	84.5994	28.2893	58.1799	31.3945	77.8224	33.441	80.1408	27.7368	69
25.3773	87.874	27.243	50.48	14.7746	82.4317	28.5991	90.4142	27.9868	84.6441	28.3063	58.2205	31.412	77.9481	33.4613	80.1492	27.752	69.0918
25.3912	87.989	27.2591	50.574	14.7771	82.3819	28.6157	90.4936	28.003	84.7652	28.322	58.2975	31.4301	78.0531	33.4794	80.4614	27.7695	69.2776
25.4059	88.0866	27.2746	50.639	14.7941	82.4453	28.6319	90.5026	28.019	84.8219	28.339	58.3043	31.4485	78.2138	33.5025	80.4284	27.7848	69.3042
25.4198	88.2081	27.2906	50.712	14.7966	82.3992	28.6488	90.443	28.0354	84.9225	28.3548	58.3445	31.4671	78.266	33.5226	80.6593	27.8021	69.5241
25.4347	88.2878	27.306	50.7553	14.8124	82.5981	28.665	90.6482	28.0512	84.9331	28.3718	58.4641	31.4856	78.4378	33.5441	80.5564	27.8176	69.5003
25.4486	88.399	27.3218	50.7869	14.8146	82.4681	28.6821	90.8126	28.0673	85.0997	28.3876	58.5469	31.5039	78.4543	33.5621	80.8399	27.8353	69.7597
25.4635	88.5191	27.3372	50.9008	14.8306	82.7463	28.6983	90.6765	28.0832	85.1476	28.4045	58.5874	31.5225	78.6146	33.5837	80.9868	27.8507	69.7326
25.4775	88.5789	27.3533	51.0104	14.833	82.6325	28.7148	91.0579	28.0993	85.2058	28.4203	58.6576	31.5405	78.7772	33.6023	81.0138	27.8681	69.8312
25.4922	88.7255	27.3691	51.0552	14.849	82.6607	28.731	91.1458	28.115	85.2722	28.4374	58.738	31.5579	78.892	33.6235	81.1356	27.8833	69.8539
25.5062	88.8781	27.385	51.1336	14.8516	82.6099	28.7475	91.0726	28.1312	85.2321	28.4532	58.7533	31.5754	78.892	33.6411	81.3063	27.9012	70.0168
25.5209	88.9375	27.4004	51.2142	14.8678	82.7072	28.7636	43.689	28.1469	85.2726	28.4701	58.8754	31.593	79.1573	33.6622	81.5121	27.9164	70.1325
25.5348	89.0764	27.4163	51.3016	14.8707	82.689	28.7803	43.7878	28.1631	85.0744	28.4858	58.9583	31.6107	79.2468	33.68	81.5257	27.9336	70.2293
25.5496	89.1586	27.4317	51.3155	14.8869	82.8468	28.7967	43.8607	28.1789	85.1146	28.5026	59.0126	31.628	79.5024	33.7011	81.8091	27.9487	70.2629
25.5635	89.3287	27.4476	51.4514	14.8892	82.8108	28.8134	43.9224	28.1949	85.2566	28.5185	59.0454	31.646	79.4007	33.7193	81.6794	27.9664	70.3919
25.5783	89.3875	27.463	51.538	14.9056	82.7298	28.8296	43.9283	28.2109	85.4327	28.5353	59.1751	31.6637	79.5546	33.7416	81.8333	27.9819	70.4154
25.5924	89.4596	27.4789	51.5532	14.9078	82.7955	28.8464	43.9587	28.2269	85.4059	28.5511	59.2291	31.6808	79.6781	33.7592	82.0612	27.9996	70.6073
25.6071	89.6176	27.4944	51.6945	14.9242	82.8117	28.8627	43.9616	28.2426	85.3403	28.5679	59.1797	31.6984	79.8053	33.7813	82.2335	28.0148	70.6479
25.621	89.6723	27.5101	51.6851	14.9269	82.9271	28.8795	44.0873	28.2589	85.3582	28.5836	59.3794	31.7163	79.8422	33.7992	82.1979	28.0323	70.8699
25.6358	89.809	27.5255	51.8218	14.9431	83.1406	28.8957	44.0917	28.2745	85.7439	28.6005	59.4947	31.734	79.9921	33.821	82.2996	28.0478	70.9135
25.6498	89.9565	27.5414	51.8523	14.9454	82.9145	28.9123	44.1065	28.2905	85.4506	28.6164	59.5142	31.7515	79.8484	33.8386	82.469	28.0655	71.0135
25.6653	90.0406	27.5568	51.9492	14.9616	83.009	28.9285	44.2235	28.3064	85.6202	28.6332	59.569	31.7691	80.2306	33.8606	82.5343	28.0807	71.0341
25.6792	90.0997	27.5727	51.9992	14.9641	82.9161	28.9451	44.2564	28.3226	85.7917	28.649	59.5736	31.787	80.1887	33.8787	82.7756	28.0982	71.2179
25.694	90.1655	27.5885	52.1153	14.9799	83.0031	28.9614	44.2477	28.3383	85.4733	28.6659	59.6578	31.8044	80.2832	33.9013	82.7862	28.1138	71.2855
25.708	90.3065	27.6044	52.1656	14.9821	83.0663	28.9782	44.3392	28.3544	85.7865	28.6818	59.7758	31.8216	80.3751	33.9191	83.0216	28.1313	71.4071
25.723	90.3665	27.6198	52.274	14.9978	83.1496	28.9945	44.3908	28.3701	85.6585	28.6988	59.7731	31.8432	80.5895	33.9408	83.0091	28.1464	71.4804
25.737	90.4502	27.6354	52.3255	15.0003	83.0449	29.0114	44.4712	28.3868	85.8062	28.7146	59.9177	31.8613	80.6657	33.9589	83.2102	28.1635	71.6479
25.752	90.4718	27.6509	52.4386	15.017	83.1389	29.0276	44.4676	28.4028	85.7035	28.7313	59.9668	31.8794	80.7136	33.9794	83.3188	28.1786	71.5672
25.766	90.5638	27.6668	52.4489	15.0194	83.0492	29.0442	44.5189	28.4193	85.9455	28.7471	60.0736	31.8975	80.7226	33.9969	83.3379	28.1961	71.8433
25.7809	90.5512	27.6822	52.5621	15.0363	83.1252	29.0605	44.6319	28.4349	85.7996	28.764	60.0995	31.9152	80.874	34.018	83.4258	28.2116	71.8544
25.7951	90.5556	27.6981	52.5307	15.0388	83.336	29.0772	44.6729	28.4514	85.84	28.7796	60.2153	31.9329	80.8748	34.0361	83.7363	28.2292	71.9675
25.8099	90.4887	27.7136	52.7101	15.0554	83.387	29.0936	44.714	28.4671	85.7846	28.7967	60.2844	31.9505	81.1609	34.0581	83.7383	28.2447	72.0372
25.8237	90.4786	27.7294	52.7478	15.0576	83.2949	29.1105	44.7667	28.4833	85.9362	28.8126	60.3393	31.9689	81.0975	34.0757	83.984	28.2622	72.0881
25.8386	90.5077	27.7447	52.8117	15.0738	83.381	29.1267	44.7919	28.4993	85.969	28.8294	60.3617	31.9874	81.1945	34.0981	84.1751	28.2778	72.2164
25.8524	90.5326	27.7609	52.9137	15.0763	83.4211	29.1436	44.8889	28.5156	85.9646	28.8453	60.4773	32.0048	81.3665	34.116	84.0836	28.2953	72.4395
25.8672	90.5266	27.7762	52.9951	15.093	83.4907	29.1598	44.8536	28.5314	86.0351	28.8621	60.4926	32.0228	81.45	34.1372	84.3221	28.3107	72.4263
25.8811	90.5235	27.7921	53.1308	15.0954	83.3732	29.1764	44.9767	28.5478	86.0004	28.8779	60.5834	32.0412	81.4603	34.1555	84.4321	28.3285	72.6048
25.8962	90.5218	27.8076	53.1526	15.1119	83.4965	29.1927	44.9773	28.564	86.0516	28.8948	60.7409	32.0589	81.5885	34.1767	84.4869	28.3436	72.645
25.9104	90.6708	27.8234	53.2243	15.1141	83.3797	29.2095	45.0497	28.5803	86.2961	28.9108	60.7949	32.0771	81.4957	34.1951	84.6266	28.361	72.7181
25.9253	90.7787	27.8388	53.3582	15.1303	83.4833	29.2256	45.078	28.5963	86.0263	28.9278	60.8625	32.0952	81.5745	34.2169	84.7508	28.3765	72.7997
25.9392	90.714	27.8546	53.3258	15.1328	83.5034	29.2421	45.1623	28.6129	86.2226	28.9435	60.9475	32.1132	81.3742	34.235	84.7695	28.3942	72.8508
25.9543	90.8207	27.8703	53.4627	15.1494	83.554	29.2584	45.2094	28.6286	86.3884	28.9603	61.0352	32.1319	81.4178	34.257	84.9464	28.4098	72.9657
25.9684	90.7124	27.8861	53.5158	15.1523	83.5257	29.2752	45.2386	28.6448	86.1955	28.9762	61.0972	32.1495	81.4587	34.2747	84.9193	28.4274	73.1296
25.983	90.7743	27.9015	53.5982	15.1687	83.624	29.2915	45.2586	28.6608	86.1927	28.9931	61.1698	32.1683	81.7456	34.2959	85.0903	28.4426	73.1854
25.9972	90.6868	27.9173	53.7621	15.171	83.5861	29.3083	45.3112	28.677	86.1616	29.009	61.2411	32.1862	81.921	34.314	85.0978	28.4606	73.2596
26.0121	90.696	27.9326	53.7925	15.1878	83.6569	29.3244	45.4339	28.693	86.0348	29.0259	61.3539	32.2034	81.7499	34.3351	85.1454	28.476	73.3208
26.0265	90.6215	27.9485	53.829	15.1907	83.5591	29.3412	45.4438	28.7093	86.3331	29.0417	61.4768	32.2218	81.9578	34.354	84.9509	28.4933	73.4119
26.0412	90.954	27.9639	53.9582	15.2071	83.7549	29.3573	45.5207	28.7254	86.3985	29.0585	61.5093	32.2392	81.8946	34.376	85.0907	28.5086	73.5748
26.0555	90.7552	27.9797	53.9798	15.2096	83.7145	29.374	45.5985	28.7417	86.3872	29.0743	61.6002	32.2564	81.9127	34.3938	85.1573	28.5259	73.5955
26.0704	90.7491	27.9951	54.0647	15.2262	83.8528	29.3903	45.6074	28.7574	86.3773	29.0911	61.6577	32.274	82.1149	34.4156	85.059	28.5413	73.7851
26.0846	91.062	28.011	54.1052	15.2288	83.5167	29.407	45.6783	28.7736	86.3531	29.1069	61.7564	32.2907	81.9921	34.433	85.0868	28.5587	73.8974
26.0996	90.5937	28.0265	54.201	15.2451	83.7353	29.4233	45.7062	28.7896	86.5382	29.1236	61.863	32.3087	82.0109	34.4546	85.2188	28.5739	73.9393
26.1139	90.9602	28.0422	54.3149	15.248	83.4687	29.4401	45.7777	28.806	86.3659	29.1395	61.8626	32.3266	82.0779	34.4731	85.1235	28.5912	74.1265
26.1292	91.039	28.0577	54.4366	15.2649	83.8056	29.4564	45.8298	28.8219	86.7058	29.1564	62.0514	32.3439	81.8498	34.4948	85.4119	28.6062	74.1012
26.1432	91.0962	28.0738	54.4359	15.2675	83.5624	29.4731	45.8116	28.8382	86.6415	29.1721	62.1064	32.3616	81.9202	34.5142	85.5316	28.6242	74.2445
26.1584	91.0716	28.0893	54.5253	15.2834	83.838	29.4894	45.9318	28.8539	86.5776	29.189	62.1678	32.3802	81.9572	34.5345	85.4854	28.6393	74.2323
26.1728	91.2049	28.105	54.5764	15.2858	83.7734	29.506	45.9699	28.8703	86.6482	29.2047	62.1639	32.3971	82.0121	34.5523	85.6067	28.6566	74.3432
26.1879	91.1428	28.1204	54.6404	15.302	83.872	29.5223	46.0854	28.8861	87.0159	29.2214	62.3037	32.4166	81.8836	34.5753	85.2882	28.6717	74.3821
26.2018	91.2138	28.1363	54.7776	15.3046	83.7742	29.539	46.1297	28.9023	86.6352	29.2371	62.3697	32.4343	81.9646	34.5943	85.3968	28.6887	74.6271
26.2168	90.8866	28.152	54.8767	15.3212	83.9424	29.5552	46.1688	28.9181	87.0327	29.254	62.5243	32.4513	82.162	34.6166	85.3995	28.7038	74.6373
26.2309	91.3393	28.1678	54.975	15.324	83.6697	29.572	46.24	28.9341	86.9306	29.2697	62.5268	32.4692	81.9206	34.6343	85.4461	28.7212	74.8074
26.2457	91.2454	28.1833	54.9908	15.3407	83.9222	29.588	46.3222	28.9501	86.8052	29.2865	62.6066	32.4865	82.2817	34.6562	85.365	28.7364	74.7537
26.2597	91.4171	28.1992	55.0971	15.3431	83.964	29.6046	46.2948	28.9666	87.0544	29.3023	62.7825	32.5046	82.1692	34.6758	85.526	28.7542	75.0999
26.2747	91.5179	28.2146	55.1525	15.3596	84.0954	29.6208	46.3507	28.9824	87.1341	29.319	62.7512	32.5219	82.2708	34.6976	85.7472	28.7695	74.9209
26.2887	91.7286	28.2303	55.2466	15.362	83.6503	29.6375	46.3405	28.9986	87.0393	29.3348	62.8575	32.5407	82.4391	34.7159	85.557	28.7868	75.0594
26.3037	91.6228	28.2457	55.2727	15.3781	83.8744	29.6536	46.4622	29.0145	87.2867	29.3515	63.0474	32.56	82.2678	34.7387	85.805	28.8025	75.1379
26.3178	91.515	28.2618	55.4192	15.3805	83.6811	29.6703	46.4399	29.031	87.1387	29.3672	63.1125	32.578	82.4338	34.7567	85.885	28.8198	75.3249
26.3329	91.7294	28.2772	55.4309	15.3967	83.9649	29.6865	46.5731	29.0467	87.202	29.3841	63.1613	32.5953	82.4291	34.7807	85.9561	28.8354	75.3325
26.3465	91.8364	28.2932	55.586	15.3991	83.8952	29.703	46.6	29.0629	87.2423	29.3999	63.1994	32.6132	82.6679	34.798	85.9378	28.8526	75.6154
26.3616	91.69	28.3085	55.6289	15.4153	84.0111	29.719	46.6603	29.0788	87.346	29.4168	63.3013	32.631	82.4753	34.819	86.2779	28.8676	75.4938
26.3753	91.9437	28.3242	55.7257	15.4177	83.4127	29.7357	46.7613	29.0952	87.337	29.4327	63.4202	32.6486	82.7297	34.8369	86.1501	28.8849	75.64
26.3902	92.0579	28.3395	55.8388	15.4343	83.9593	29.752	46.7774	29.111	87.4566	29.4496	63.4056	32.6665	82.691	34.8576	86.4581	28.9004	75.7276
26.4044	92.1359	28.3552	55.8848	15.4365	84.1241	29.7688	46.8406	29.1272	87.5395	29.4654	63.5812	32.6845	82.9712	34.8755	86.5301	28.918	75.8103
26.4194	92.0833	28.3708	55.9309	15.4529	84.2936	29.7851	46.8935	29.1433	87.6942	29.4822	63.677	32.7021	82.8425	34.8959	86.3344	28.9333	75.8517
26.4333	92.2415	28.3866	56.0135	15.455	84.0126	29.8015	46.9312	29.1594	87.2391	29.4979	63.7285	32.7204	82.8068	34.914	86.6008	28.9506	76.0236
26.4483	92.2691	28.402	56.0821	15.4714	84.206	29.8176	47.033	29.1916	43.1872	29.5148	63.8863	32.7395	83.1634	34.935	86.5768	28.9659	76.0686
26.4624	92.4758	28.4177	56.1452	15.4739	84.1569	29.8345	47.0932	29.2068	43.2191	29.5306	63.9539	32.7579	83.0016	34.9528	86.8807	28.9834	76.2602
26.4774	92.5093	28.433	56.2019	15.4901	83.9698	29.8505	47.1386	29.2234	43.2087	29.5475	64.0545	32.7771	83.1569	34.9747	86.72	28.9988	76.276
26.4914	92.5139	28.4487	56.3174	15.4926	84.0878	29.8672	47.1085	29.2393	43.2271	29.5634	64.1789	32.7947	83.2516	34.9924	87.0822	29.0165	76.4527
26.5065	92.6289	28.4643	56.4548	15.509	84.1684	29.8833	47.2117	29.2559	43.2469	29.5803	64.2232	32.8139	83.2329	35.0137	86.9091	29.0319	76.5507
26.5204	92.7174	28.4801	56.4736	15.5118	84.0234	29.9	47.2868	29.2718	43.2937	29.596	64.3152	32.8331	83.344	35.0322	86.7644	29.0495	76.7026
26.5354	92.8678	28.4955	56.5598	15.5284	84.3934	29.9161	47.2993	29.2882	43.332	29.6126	64.398	32.8515	83.4832	35.0534	87.1041	29.065	76.7334
26.5497	92.9531	28.5112	56.6131	15.5309	84.3632	29.9326	47.3908	29.3042	43.3625	29.6283	64.4635	32.87	83.5726	35.0921	87.5398	29.0821	76.9499
26.5645	93.001	28.5266	56.658	15.547	84.3102	29.9487	47.3986	29.3209	43.3658	29.6453	64.5374	32.8879	83.7041	35.1099	87.2873	29.0973	76.8308
26.5785	93.1251	28.5424	56.7733	15.5496	84.3418	29.9654	47.4863	29.337	43.3577	29.661	64.657	32.9063	83.6671	35.1311	87.3024	29.1149	77.045
26.5936	93.188	28.5578	56.8823	15.5662	84.5394	29.9815	47.4898	29.3536	43.4474	29.6779	64.8154	32.9252	83.6509	35.1495	87.6058	29.13	77.0511
26.6077	45.8089	28.5737	56.9788	15.5688	84.1439	29.9981	47.6229	29.3698	43.5012	29.6935	64.8239	32.943	83.8171	35.1701	87.5785	29.1473	77.2153
26.6216	45.8071	28.589	57.0433	15.5852	84.537	30.0143	47.6453	29.3863	43.4699	29.7104	64.9001	32.9979	43.6957	35.244	44.8141	29.1623	77.2552
26.6358	45.8436	28.6048	57.0907	15.5876	84.6191	30.0311	47.6776	29.4024	43.5075	29.726	64.933	33.0156	43.8291	35.2631	44.7544	29.18	77.3667
26.6508	45.8818	28.6202	57.2379	15.604	84.6146	30.0472	47.763	29.4187	43.5635	29.7427	65.0808	33.0346	43.7271	35.2845	44.8804	29.1951	77.4385
26.6652	45.9952	28.636	57.2904	15.6064	84.5879	30.0639	47.8057	29.4347	43.5931	29.7585	65.2	33.0521	43.7739	35.3031	44.847	29.2124	77.6095
26.6802	46.046	28.6513	57.3761	15.6229	84.7589	30.0801	47.8428	29.4512	43.6192	29.7752	65.2571	33.0715	44.1479	35.3256	44.9253	29.2278	77.7649
26.6943	46.0267	28.6669	57.4514	15.6252	84.6921	30.0969	47.9723	29.4672	43.672	29.7909	65.4427	33.0902	43.9627	35.3438	44.9561	29.2454	77.783
26.7094	46.047	28.6825	57.5128	15.6414	84.6769	30.1131	47.915	29.4837	43.6826	29.8078	65.4274	33.1083	43.9937	35.3648	45.1142	29.2607	77.9458
26.7236	46.1178	28.6985	57.6171	15.6439	84.8236	30.1298	47.9945	29.4997	43.7067	29.8236	65.6091	33.1262	44.0149	35.383	45.0311	29.2782	78.0051
26.7388	46.22	28.714	57.6796	15.6603	84.8825	30.1458	48.1043	29.5159	43.6705	29.8404	65.6796	33.1439	44.1351	35.4045	45.2636	29.2933	78.1474
26.7532	46.2244	28.7298	57.8187	15.6626	84.698	30.1626	48.0833	29.532	43.7692	29.8561	65.7732	33.162	44.271	35.4228	45.3024	29.3107	78.1619
26.7684	46.2448	28.7451	57.8597	15.6787	84.5688	30.1788	48.1756	29.5484	43.8138	29.8729	65.8617	33.1806	44.3744	35.4436	45.3622	29.326	78.256
26.7826	46.3058	28.761	57.9431	15.6812	84.8175	30.1954	48.2183	29.5645	43.7974	29.8886	65.9723	33.1987	44.3148	35.462	45.3909	29.3432	78.3754
26.7978	46.3793	28.7765	58.0664	15.6977	84.9913	30.2116	48.2385	29.5808	43.8507	29.9053	66.1094	33.2165	44.3346	35.4825	45.4272	29.3584	78.568
26.8119	46.3844	28.7923	58.1284	15.7003	85.0678	30.2284	48.3513	29.5966	43.8326	29.921	66.1746	33.2347	44.2781	35.5011	45.4964	29.3757	78.6566
26.827	46.4427	28.8077	58.1784	15.7168	84.8963	30.2446	48.4728	29.6133	43.8958	29.9379	66.2776	33.2523	44.5128	35.5224	45.7635	29.3907	78.7138
26.8412	46.4788	28.8235	58.2846	15.719	85.1394	30.2613	48.4494	29.6291	43.9474	29.9537	66.3409	33.2698	44.5323	35.5406	45.7344	29.4078	78.8159
26.8562	46.5608	28.8389	58.3423	15.754	44.8272	30.2774	48.4761	29.6453	43.9651	29.9699	66.5406	33.2874	44.4843	35.5622	45.782	29.4232	78.8523
26.8705	46.5643	28.8548	58.4942	15.7566	44.8387	30.294	48.5045	29.6613	43.9497	29.9856	66.534	33.3052	44.6497	35.5808	45.7597	29.4408	79.0442
26.8855	46.6315	28.8702	58.5088	15.773	44.8809	30.3102	48.6089	29.6776	44.0195	30.0025	66.6981	33.3227	44.586	35.6023	45.8064	29.4559	79.1265
26.8996	46.7181	28.8864	58.6678	15.7756	44.9051	30.327	48.6776	29.6936	44.0325	30.0182	66.7057	33.3403	44.7083	35.623	45.9032	29.4737	79.2184
26.9147	46.723	28.9018	58.7156	15.7921	44.9366	30.3431	48.7658	29.71	44.082	30.035	66.8688	33.3576	44.6454	35.6443	45.9047	29.489	79.3199
26.9288	46.7554	28.918	58.7605	15.795	44.9383	30.3598	48.7617	29.7259	44.1116	30.0508	66.9849	33.3756	44.6797	35.6624	46.0634	29.5064	79.4685
26.944	46.8109	28.9333	58.8992	15.8116	45.0015	30.376	48.8116	29.7424	44.1071	30.0678	67.06	33.3936	44.8092	35.6839	46.0277	29.5217	79.5378
26.9582	46.8416	28.949	59.0183	15.8142	45.0373	30.3925	48.8975	29.7585	44.2121	30.0834	67.203	33.4109	44.8813	35.7022	46.127	29.5394	79.627
26.9731	46.9103	28.9643	59.0812	15.8308	45.0514	30.4086	48.949	29.7749	44.2275	30.0999	67.2769	33.429	44.972	35.7235	46.2631	29.5547	79.6722
26.9874	46.9757	28.9803	59.2485	15.8336	45.0659	30.4253	48.9857	29.791	44.2404	30.1157	67.3942	33.4481	45.0746	35.7418	46.2575	29.5723	79.7239
27.0025	46.9868	28.9957	59.2846	15.8499	45.1314	30.4414	49.0233	29.8073	44.2737	30.1326	67.4175	33.467	45.0108	35.7627	46.3042	29.5876	79.8713
27.0165	47.0212	29.0116	59.4384	15.8525	45.0735	30.4585	49.0995	29.8232	44.3045	30.1485	67.5351	33.4845	45.1093	35.7808	46.2566	29.6054	80.1042
27.0316	47.0495	29.027	59.4172	15.8692	45.1786	30.4747	49.1526	29.8396	44.3146	30.1653	67.6533	33.5021	45.1463	35.802	46.425	29.6203	80.0553
27.0459	47.1024	29.0426	59.5361	15.8718	45.1312	30.4914	49.2587	29.8562	44.3549	30.1809	67.7778	33.5198	45.111	35.8201	46.3919	29.6374	80.3253
27.0608	47.1964	29.0579	59.6679	15.8881	45.2104	30.5076	49.2654	29.8727	44.4216	30.1977	67.7676	33.5373	45.224	35.843	46.5373	29.6527	80.2593
27.075	47.2281	29.0739	59.706	15.8908	45.1158	30.5243	49.3951	29.8889	44.4227	30.2137	67.9617	33.5554	45.2682	35.8613	46.6429	29.6702	80.4357
27.0901	47.242	29.0893	59.7611	15.9072	45.2079	30.5405	49.3812	29.9053	44.457	30.2306	68.0591	33.573	45.3814	35.8825	46.6057	29.6854	80.6071
27.1042	47.3196	29.1052	59.963	15.9098	45.1937	30.557	49.4278	29.9214	44.5383	30.2464	68.1522	33.5917	45.3122	35.9005	46.7525	29.7029	80.609
27.1192	47.3404	29.1208	60.0011	15.9261	45.2309	30.5731	49.445	29.9377	44.597	30.2633	68.2372	33.6093	45.272	35.9223	46.7496	29.7181	80.7173
27.1334	47.4142	29.1365	60.054	15.9288	45.2656	30.5898	49.527	29.9537	44.5745	30.2791	68.3536	33.627	45.4724	35.9403	46.8139	29.7354	80.8241
27.1484	47.4906	29.1518	60.1377	15.9452	45.2717	30.606	49.5659	29.97	44.6314	30.2959	68.4297	33.6461	45.4679	35.9618	46.8907	29.7506	80.9011
27.1625	47.5442	29.1676	60.2568	15.9477	45.2755	30.6225	49.6541	29.9858	44.6699	30.3116	68.5342	33.6637	45.4464	35.9799	46.9661	29.7678	81.0373
27.1775	47.5173	29.1828	60.3802	15.9643	45.3437	30.6386	49.7016	30.0022	44.6919	30.3285	68.636	33.682	45.5481	36.0018	47.0194	29.783	81.1191
27.1916	47.5885	29.1985	60.4277	15.9669	45.3323	30.6552	49.768	30.0181	44.7457	30.3443	68.7256	33.6999	45.6318	36.02	47.0482	29.8002	81.2457
27.2066	47.6359	29.214	60.513	15.9832	45.385	30.6713	49.8754	30.0344	44.7628	30.361	68.8739	33.7186	45.6008	36.0409	47.0321	29.8156	81.3817
27.221	47.6873	29.2298	60.6025	15.9859	45.376	30.688	49.8686	30.0505	44.795	30.3768	68.9361	33.7362	45.6467	36.0591	47.3397	29.8334	81.5542
27.236	47.7159	29.2452	60.6615	16.0022	45.4389	30.7042	49.9267	30.0666	44.8954	30.3937	69.0868	33.7541	45.814	36.0817	47.2086	29.8487	81.5251
27.2502	47.7661	29.2612	60.8096	16.0047	45.3948	30.7211	50.0353	30.0825	44.8728	30.4095	69.1523	33.7721	45.7346	36.101	47.3242	29.8656	81.6992
27.2652	47.82	29.2766	60.8511	16.021	45.5051	30.7375	50.067	30.0989	44.923	30.4266	69.2989	33.7903	45.7844	36.1223	47.3507	29.881	81.7615
27.2794	47.9023	29.2924	60.9453	16.0237	45.5384	30.7542	50.1236	30.1151	44.9383	30.4423	69.273	33.8088	45.7497	36.1405	47.367	29.8986	81.8176
27.2943	47.8727	29.3077	61.0056	16.0402	45.5305	30.7705	50.1602	30.1314	45.0118	30.4593	69.3869	33.8272	45.8452	36.1622	47.5367	29.9138	81.9357
27.3084	47.9516	29.3237	61.1547	16.0429	45.563	30.7871	50.2613	30.1473	45.029	30.4749	69.6148	33.8446	45.8795	36.1805	47.6835	29.9312	82.1514
27.3235	48.0462	29.339	61.3019	16.0593	45.5862	30.8032	50.2854	30.1639	45.072	30.4918	69.6288	33.8624	46.0415	36.201	47.5096	29.9465	82.1416
27.3377	48.034	29.3549	61.3674	16.0623	45.5927	30.8197	50.3815	30.1798	45.1204	30.5076	69.7021	33.8806	46.0123	36.2187	47.6877	29.964	82.3914
27.3526	48.0859	29.3704	61.4697	16.0787	45.6562	30.8359	50.3835	30.1961	45.1067	30.5245	69.8061	33.8983	46.0004	36.2401	47.7835	29.9796	82.3988
27.3667	48.1389	29.3862	61.4957	16.0813	45.6509	30.8525	50.4656	30.2121	45.1904	30.5401	69.8624	33.9158	46.2004	36.2581	47.8101	29.9972	82.5223
27.3816	48.1455	29.4015	61.6124	16.0983	45.7102	30.8685	50.5519	30.2284	45.1709	30.5569	70.0057	33.9342	46.2753	36.2794	47.9255	30.0127	82.5738
27.3957	48.2298	29.4173	61.6237	16.1011	45.7174	30.8851	50.6653	30.2443	45.2509	30.5726	70.054	33.9522	46.1135	36.2975	47.9892	30.0301	82.771
27.4107	48.2712	29.4326	61.8228	16.1172	45.7252	30.9013	50.6818	30.2608	45.2805	30.5893	70.216	33.9695	46.2452	36.3192	47.9434	30.0456	82.8746
27.4248	48.2608	29.4486	61.8889	16.1199	45.7576	30.918	50.7311	30.2768	45.3386	30.6051	70.3928	33.9868	46.3051	36.3368	47.9388	30.0632	82.9343
27.4399	48.3738	29.4641	61.9326	16.1365	45.7936	30.9342	50.7557	30.2932	45.3554	30.622	70.3951	34.0045	46.2229	36.3578	48.0125	30.0784	83.0548
27.4541	48.3808	29.4798	62.0418	16.1395	45.7843	30.9508	50.8388	30.3092	45.4474	30.6376	70.5332	34.0223	46.3251	36.376	48.2038	30.111	83.2975
27.4693	48.3758	29.4952	62.1507	16.1559	45.8362	30.9669	50.8407	30.3255	45.4109	30.6544	70.6419	34.04	46.4549	36.3963	48.1496	30.1282	83.5287
27.4835	48.5307	29.5109	62.2207	16.1585	45.8241	30.9835	50.9639	30.3415	45.5084	30.6701	70.8048	34.0585	46.5231	36.4143	48.2807	30.1437	83.5257
27.4984	48.5162	29.5265	62.302	16.175	45.8647	30.9996	50.9938	30.358	45.5468	30.6868	70.8571	34.076	46.4024	36.4356	48.1922	30.1616	83.6256
27.5125	48.5778	29.5426	62.4441	16.1776	45.876	31.0163	51.0455	30.374	45.5696	30.7026	70.9585	34.0938	46.4694	36.4532	48.3864	30.1768	83.8428
27.5273	48.5872	29.558	62.4843	16.1944	45.9047	31.0323	51.1244	30.3905	45.5585	30.7195	71.05	34.1115	46.5868	36.4745	48.4357	30.1944	83.8873
27.5416	48.6764	29.5739	62.5695	16.197	45.871	31.0489	51.1869	30.4065	45.6007	30.7352	71.0868	34.129	46.5793	36.4927	48.571	30.2095	83.9416
27.5567	48.6985	29.5895	62.6427	16.2135	45.9049	31.065	51.2055	30.423	45.6878	30.7521	71.3505	34.1465	46.7403	36.5145	48.57	30.2269	84.0491
27.5708	48.7869	29.6054	62.7877	16.2164	45.9425	31.0817	51.3022	30.4389	45.6852	30.7677	71.4026	34.165	46.6496	36.5325	48.7085	30.2423	84.2021
27.586	48.7961	29.6208	62.8281	16.2329	45.9933	31.0978	51.383	30.4552	45.7509	30.7845	71.4089	34.1835	46.7385	36.5538	48.693	30.26	84.4037
27.6	48.8844	29.6368	62.9818	16.2355	45.9431	31.1145	51.3856	30.4712	45.7295	30.8002	71.5062	34.2014	46.8431	36.5718	48.8085	30.2751	84.3325
27.6151	48.8573	29.6523	63.0093	16.2527	46.0192	31.1307	51.4494	30.4875	45.7887	30.817	71.6078	34.2192	46.8655	36.5937	48.8991	30.2924	84.5119
27.6292	48.9572	29.668	63.1306	16.2556	46.0092	31.1474	51.5311	30.5034	45.8559	30.8326	71.7453	34.2374	46.9297	36.6121	48.8876	30.3075	84.4877
27.6443	49.014	29.6835	63.2466	16.2724	46	31.1635	51.6046	30.5198	45.9239	30.8492	71.7702	34.2548	46.7864	36.633	48.9826	30.3248	84.6006
27.6584	49.0224	29.6996	63.3572	16.275	46.0304	31.18	51.6363	30.5358	45.9028	30.8648	72.0713	34.2726	46.9708	36.6517	49.127	30.3399	84.595
27.6734	49.0835	29.715	63.4254	16.2918	46.09	31.1961	51.6936	30.5522	46.0255	30.8816	72.0795	34.29	46.8949	36.6726	49.1386	30.3566	84.4356
27.6876	49.0788	29.7306	63.509	16.2947	46.0648	31.2127	51.7985	30.5681	46.0595	30.8974	72.1141	34.308	47.059	36.691	49.204	30.3719	84.5616
27.7026	49.132	29.7459	63.6632	16.3112	46.1439	31.2287	51.8427	30.5844	46.1273	30.9143	72.1857	34.3258	47.0965	36.7124	49.3917	30.3895	84.4321
27.7168	49.1891	29.7618	63.6307	16.3138	46.1128	31.2452	51.9231	30.6005	46.1193	30.93	72.3265	34.343	47.1173	36.7305	49.3417	30.4042	84.6666
27.7318	49.2386	29.7775	63.769	16.3305	46.1556	31.2613	51.9971	30.6171	46.1642	30.9467	72.4317	34.3607	47.0456	36.7527	49.4467	30.4215	84.7999
27.7459	49.2628	29.7932	63.8421	16.3332	46.1691	31.2781	52.0211	30.633	46.1827	30.9625	72.5754	34.3795	47.1838	36.7707	49.4887	30.4368	84.8375
27.7608	49.329	29.8087	63.9354	16.35	46.1786	31.2941	52.0925	30.6495	46.3274	30.9793	72.6511	34.3972	47.1852	36.7931	49.4372	30.4543	84.9513
27.7749	49.3595	29.8244	64.0931	16.3526	46.2179	31.3106	52.1563	30.6656	46.3004	30.995	72.7549	34.4159	47.3085	36.811	49.6401	30.4694	84.7541
27.7901	49.418	29.8398	64.1077	16.3694	46.291	31.3267	52.2306	30.682	46.3039	31.0117	72.8592	34.4335	47.3544	36.8325	49.5089	30.4863	85.0348
27.8042	49.4436	29.8556	64.1994	16.3723	46.2679	31.3431	52.2476	30.6978	46.3626	31.0274	72.9535	34.451	47.3873	36.8505	49.7616	30.5013	84.9469
27.8191	49.5389	29.8709	64.3542	16.3887	46.3202	31.3592	52.2966	30.7142	46.3787	31.0442	73.0683	34.4686	47.4825	36.873	49.7577	30.5185	85.0955
27.8332	49.5818	29.8866	64.3771	16.3916	46.3319	31.3757	52.3748	30.7301	46.4348	31.06	73.1385	34.486	47.3568	36.8916	49.8128	30.5333	85.2195
27.8483	49.6116	29.9018	64.4889	16.4083	46.3765	31.3918	52.4832	30.7465	46.5135	31.0767	73.237	34.5044	47.4179	36.9137	49.9919	30.5507	84.9783
27.8623	49.6485	29.9175	64.6238	16.4112	46.3694	31.4084	52.4354	30.7624	46.5503	31.0924	73.3144	34.5224	47.5291	36.9312	50.0448	30.5662	85.085
27.8775	49.6852	29.933	64.6721	16.4277	46.4103	31.4245	52.4914	30.7789	46.6347	31.1091	73.4448	34.5421	47.5633	36.9521	50.0135	30.5846	85.1719
27.8916	49.7891	29.9488	64.8173	16.4304	46.4335	31.4412	52.5636	30.7949	46.6242	31.1249	73.6191	34.5597	47.5927	36.9699	50.1561	30.5998	85.3568
27.9065	49.802	29.9642	64.7985	16.4471	46.4466	31.4573	52.6766	30.8114	46.7143	31.1417	73.7476	34.5787	47.6709	37.0086	50.2225	30.6177	85.2114
27.9206	49.8682	29.9802	64.9776	16.4497	46.4888	31.474	52.7251	30.8273	46.7218	31.1576	73.7672	34.5962	47.6559	37.0297	50.3821	30.6332	85.1781
27.9356	49.9632	29.9956	65.0529	16.4663	46.5238	31.4901	52.8021	30.8435	46.8227	31.1743	73.897	34.6143	47.7705	37.0473	50.4177	30.6504	85.2858
27.9498	49.9265	30.0116	65.1084	16.4689	46.5307	31.5068	52.8263	30.8594	46.8208	31.1901	73.9576	34.6319	47.6958	37.0693	50.5877	30.6658	85.1732
27.9647	49.9608	30.0269	65.2003	16.4855	46.566	31.523	52.9007	30.8758	46.863	31.2068	74.0868	34.6497	47.8585	37.0871	50.5873	30.6827	85.3453
27.9788	50.0285	30.0428	65.3123	16.4883	46.5558	31.5395	52.9182	30.8918	46.9594	31.2225	74.1913	34.6679	47.8913	37.1097	50.6477	30.698	85.2826
27.9938	50.0785	30.0582	65.4036	16.5047	46.6439	31.5556	52.9929	30.9081	46.9948	31.2394	74.3146	34.6856	47.9267	37.1278	50.7187	30.7153	85.5104
28.008	50.093	30.0741	65.5463	16.5077	46.6468	31.5724	53.076	30.924	47.0338	31.2551	74.3651	34.7038	47.9044	37.1492	50.779	30.7305	85.2134
28.023	50.197	30.0896	65.5531	16.5243	46.6815	31.5884	53.1636	30.9404	46.9953	31.2719	74.4828	34.7216	47.9166	37.1675	50.8383	30.7483	85.3356
28.0371	50.2692	30.1052	65.7134	16.527	46.6428	31.605	53.1899	30.9563	47.0877	31.2875	74.6101	34.7404	48.0213	37.1886	51.0236	30.764	85.5753
28.052	50.2822	30.1207	65.8288	16.5435	46.7205	31.6212	53.2276	30.9725	47.1135	31.3043	74.7131	34.758	48.0206	37.2063	51.0261	30.7815	85.6567
28.0661	50.3446	30.1364	65.9038	16.5461	46.7326	31.6378	53.297	30.9884	47.2154	31.3199	74.7837	34.7751	48.0565	37.2286	51.0417	30.7967	85.7789
28.081	50.284	30.1517	65.9907	16.5627	46.8012	31.6539	53.3886	31.0047	47.2462	31.3367	74.8893	34.7931	48.2123	37.2463	51.153	30.8136	85.8459
28.0954	50.3543	30.1675	66.0454	16.5654	46.8144	31.6708	53.5013	31.0208	47.2605	31.3524	74.9608	34.8111	48.1797	37.2681	51.2124	30.8289	85.6254
28.1103	50.3935	30.1829	66.1862	16.5819	46.8384	31.6869	53.5519	31.0373	47.3314	31.3693	75.1792	34.8286	48.2348	37.2858	51.3987	30.8459	86.0621
28.1244	50.4653	30.1988	66.1955	16.5846	46.8172	31.7034	53.5143	31.053	47.3435	31.385	75.2666	34.8457	48.1901	37.3073	51.296	30.8614	85.9652
28.1394	50.4574	30.2141	66.3268	16.601	46.861	31.7196	53.6258	31.0694	47.3814	31.4018	75.347	34.8631	48.2933	37.3253	51.5475	30.879	86.1637
28.1534	50.5317	30.2299	66.5184	16.6037	46.8923	31.7362	53.701	31.0853	47.5046	31.4174	75.3815	34.8803	48.3709	37.3467	51.5629	30.8941	86.0676
28.1683	50.6278	30.2453	66.471	16.6198	46.8996	31.7524	53.7194	31.1016	47.5048	31.4341	75.5065	34.898	48.4213	37.3644	51.5688	30.9117	86.2934
28.1824	50.629	30.2613	66.6649	16.6226	46.9257	31.7689	53.7984	31.1176	47.4923	31.4497	75.6312	34.9156	48.3157	37.3854	51.7575	30.9271	86.301
28.1973	50.6952	30.277	66.7268	16.6392	46.9716	31.7853	53.8819	31.1343	47.516	31.4665	75.7302	34.9346	48.4433	37.4039	51.761	30.9447	86.3
28.2114	50.7447	30.2928	66.862	16.642	47.0011	31.8019	53.9407	31.1502	47.601	31.4821	75.8588	34.9519	48.5349	37.4263	51.841	30.9601	86.308
28.2264	50.7771	30.3082	66.9226	16.6585	47.0543	31.8178	53.9936	31.1665	47.7155	31.499	75.902	34.9704	48.5498	37.444	51.9631	30.978	86.6596
28.2405	50.9045	30.324	67.0169	16.6612	47.0547	31.8344	54.0163	31.1824	47.7064	31.5148	76.0206	34.9879	48.5143	37.4657	51.9129	30.9932	86.5382
28.2554	50.875	30.3393	67.0904	16.6779	47.1195	31.8503	54.0879	31.1987	47.7904	31.5315	76.2231	35.0068	48.5361	37.4836	52.0165	31.0111	86.6461
28.2694	50.9486	30.3549	67.2242	16.6804	47.0957	31.867	54.1314	31.2146	47.8312	31.5472	76.286	35.0248	48.6476	37.5055	51.9588	31.0262	86.6575
28.2845	50.9827	30.3703	67.3533	16.6976	47.1938	31.8831	54.2438	31.2307	47.9094	31.5641	76.4201	35.0424	48.6971	37.5235	52.2405	31.0435	86.8592
28.2986	51.1102	30.386	67.4164	16.7004	47.1564	31.8999	54.2969	31.2468	47.934	31.5798	76.5058	35.06	48.652	37.5447	52.177	31.0582	86.6183
28.3136	51.1189	30.4017	67.4644	16.7172	47.2193	31.916	54.3653	31.263	48.0123	31.5967	76.6282	35.0777	48.7627	37.5623	52.3737	31.0759	87.0033
28.3277	51.1564	30.4173	67.6098	16.7198	47.2323	31.9327	54.4688	31.2791	48.0549	31.6124	76.6685	35.0953	48.7041	37.5833	52.3757	31.091	86.8719
28.3427	51.2386	30.4326	67.6891	16.7371	47.2753	31.9488	54.4654	31.2953	48.0614	31.6292	76.7579	35.114	48.7834	37.6011	52.4377	31.1091	87.267
28.3568	51.2603	30.4486	67.8236	16.7397	47.2752	31.9655	54.5937	31.3114	48.1268	31.6447	76.8622	35.1325	48.8064	37.6224	52.3988	31.1242	87.1563
28.372	51.3379	30.464	67.865	16.7559	47.3098	31.9817	54.608	31.3278	48.2163	31.6613	76.9731	35.1498	48.8675	37.6396	52.6209	31.1416	87.1997
28.3861	51.3376	30.4798	67.9803	16.7587	47.3244	31.9984	54.6932	31.3436	48.2438	31.677	77.1144	35.1676	48.7499	37.6618	52.6909	31.157	87.0368
28.4008	51.4759	30.4951	68.0975	16.7755	47.4042	32.0146	54.7345	31.3599	48.3489	31.6936	77.1345	35.1852	48.9252	37.6803	52.74	31.1898	43.9408
28.4149	51.5201	30.5108	68.1728	16.7782	47.374	32.0312	54.8346	31.3759	48.3445	31.7093	77.2668	35.2024	48.9937	37.7017	52.7458	31.2033	43.8296
28.4298	51.5872	30.5265	68.3503	16.795	47.4873	32.0473	54.8442	31.3921	48.4287	31.7259	77.3327	35.2202	48.9387	37.7195	52.83	31.2186	43.8885
28.4438	51.6243	30.5422	68.389	16.7976	47.5064	32.0638	54.9164	31.4081	48.4603	31.7416	77.5488	35.2389	49.0782	37.7418	52.9093	31.2363	43.8331
28.459	51.6241	30.5576	68.4488	16.814	47.5543	32.0799	54.9628	31.4247	48.4861	31.7584	77.6094	35.2561	49.0063	37.7599	53.1295	31.2516	43.8875
28.473	51.6729	30.5736	68.5369	16.8168	47.523	32.0964	55.087	31.4409	48.55	31.774	77.6268	35.2729	49.0603	37.7806	52.9832	31.2695	43.9482
28.4879	51.7951	30.589	68.5838	16.8339	47.6182	32.1126	55.2053	31.4572	48.593	31.7907	77.8219	35.2903	49.1531	37.7994	53.3475	31.2852	44.0117
28.5019	51.7794	30.6046	68.77	16.8364	47.5713	32.1291	55.1703	31.4732	48.6859	31.8064	77.862	35.3076	49.2121	37.8201	53.2694	31.3025	44.0655
28.517	51.8439	30.6199	68.8597	16.8529	47.6621	32.1451	55.2897	31.4895	48.7055	31.823	77.9625	35.3254	49.2991	37.8382	53.3895	31.3179	44.0706
28.531	51.9106	30.6358	68.9557	16.8556	47.6753	32.1617	55.2854	31.5055	48.7149	31.8387	78.0801	35.343	49.2719	37.8594	53.3374	31.3356	44.1448
28.5457	51.9708	30.6511	69.0348	16.872	47.7256	32.1778	55.4546	31.5219	48.7737	31.8556	78.1737	35.3606	49.178	37.8771	53.4419	31.3511	44.1868
28.56	52.0312	30.6667	69.0984	16.875	47.7544	32.1945	55.4865	31.5377	48.8632	31.8711	78.3373	35.3784	49.2954	37.8974	53.4635	31.3685	44.2433
28.575	52.0765	30.6821	69.2187	16.8916	47.7858	32.2106	55.5933	31.5541	48.8811	31.8879	78.428	35.3965	49.484	37.9153	53.6106	31.3841	44.2621
28.5891	52.1221	30.6977	69.3014	16.8942	47.8244	32.2272	55.6882	31.57	49.0048	31.9037	78.5277	35.4141	49.3609	37.9363	53.5412	31.4019	44.3138
28.604	52.1808	30.713	69.4051	16.9108	47.8485	32.2433	55.7082	31.5865	48.9868	31.9205	78.7048	35.4317	49.3369	37.9545	53.782	31.4175	44.274
28.618	52.2665	30.7288	69.5038	16.9134	47.86	32.2601	55.82	31.6025	49.1123	31.9362	78.7911	35.4486	49.4947	37.9759	53.7354	31.4353	44.3986
28.633	52.2661	30.744	69.5956	16.9303	47.9263	32.2761	55.9486	31.619	49.0635	31.953	78.8848	35.4675	49.4659	37.9948	53.93	31.4508	44.3417
28.6471	52.353	30.7598	69.6955	16.933	47.9009	32.2929	55.9458	31.6349	49.1999	31.9688	78.9957	35.4852	49.5449	38.0165	54.068	31.4686	44.4057
28.6621	52.407	30.775	69.7885	16.9496	47.9965	32.3091	56.019	31.6517	49.2036	31.9856	79.0864	35.5025	49.5234	38.0344	54.1247	31.484	44.5146
28.6762	52.4549	30.7907	69.8879	16.952	47.9972	32.3256	56.0804	31.6677	49.2683	32.0012	79.181	35.52	49.5872	38.0552	54.1945	31.5016	44.5532
28.6912	52.5301	30.806	69.9948	16.9685	48.055	32.3417	56.1606	31.6846	49.3068	32.018	79.3186	35.5372	49.5379	38.0731	54.1748	31.5169	44.5422
28.7051	52.5568	30.8217	70.0756	16.971	48.0553	32.3583	56.1748	31.7007	49.3314	32.0338	79.3832	35.5557	49.768	38.0941	54.3615	31.5344	44.6713
28.72	52.6427	30.8371	70.1676	16.9877	48.14	32.3744	56.2787	31.7173	49.415	32.0506	79.5401	35.5733	49.8019	38.1121	54.4057	31.5497	44.7361
28.734	52.6822	30.8528	70.2844	16.9903	48.1214	32.3909	56.4032	31.7333	49.4965	32.0662	79.5812	35.5915	49.8404	38.1331	54.5467	31.567	44.6646
28.7489	52.7291	30.8682	70.3407	17.0069	48.1803	32.4071	56.4707	31.7498	49.5506	32.083	79.7845	35.6095	49.9559	38.1508	54.6287	31.5823	44.7343
28.7629	52.8306	30.8839	70.4876	17.0097	48.1963	32.4236	56.476	31.7658	49.5696	32.0987	79.914	35.627	49.8768	38.172	54.6046	31.5997	44.8217
28.7777	52.8448	30.8992	70.4946	17.0261	48.2446	32.4396	56.5873	31.7825	49.6429	32.1154	80.0108	35.6444	49.9083	38.1897	54.6696	31.6155	44.792
28.7919	52.898	30.915	70.6119	17.0288	48.2415	32.4561	56.5958	31.7984	49.7169	32.1311	80.1186	35.6615	50.0585	38.2106	54.7544	31.6332	44.9255
28.8068	52.9376	30.9306	70.7094	17.0451	48.2769	32.4721	56.7228	31.8152	49.7283	32.1478	80.2567	35.6792	50.0997	38.2283	54.9073	31.649	44.9009
28.8209	53.02	30.9464	70.8429	17.0477	48.3115	32.4887	56.8652	31.8314	49.8365	32.1634	80.3138	35.6968	49.991	38.2488	54.87	31.6669	45.0598
28.8358	53.1039	30.9618	70.8864	17.0641	48.3805	32.5048	56.9426	31.8482	49.8477	32.18	80.4382	35.7153	50.1758	38.2665	55.0716	31.6824	45.0442
28.8499	53.1477	30.9776	71.0281	17.0668	48.3778	32.5215	57.0005	31.8643	49.9127	32.1957	80.5466	35.734	50.0407	38.2876	55.1409	31.7	45.1229
28.8648	53.1889	30.9929	71.0724	17.0829	48.441	32.5378	57.0232	31.8808	49.9776	32.2126	80.66	35.7523	50.2833	38.3053	55.2163	31.7155	45.2064
28.8789	53.2724	31.0086	71.1633	17.0856	48.4451	32.5543	57.1769	31.8969	50.0718	32.2284	80.8183	35.769	50.2341	38.326	55.1821	31.7331	45.2889
28.8939	53.3143	31.0238	71.211	17.1018	48.4741	32.5703	57.1959	31.9138	50.0538	32.2451	80.93	35.7869	50.3526	38.3433	55.334	31.7487	45.3668
28.9079	53.3889	31.0397	71.3822	17.1045	48.4799	32.5871	57.3138	31.93	50.0965	32.2608	81.1002	35.8044	50.3369	38.3646	55.3985	31.7663	45.383
28.9229	53.4083	31.0549	71.4408	17.1207	48.5388	32.6031	57.3804	31.9466	50.1719	32.2773	81.0065	35.8218	50.3841	38.3822	55.5266	31.7816	45.3522
28.9369	53.4963	31.0707	71.5695	17.1235	48.5387	32.6198	57.4211	31.9626	50.2004	32.293	81.283	35.84	50.3085	38.4039	55.6686	31.7992	45.4077
28.9518	53.5582	31.086	71.647	17.1401	48.5813	32.6356	57.5137	31.9789	50.1968	32.3098	81.2786	35.8576	50.4731	38.422	55.6271	31.8147	45.4977
28.9657	53.6028	31.1017	71.73	17.1427	48.6129	32.6522	57.6066	31.9949	50.3335	32.3253	81.5189	35.8756	50.439	38.4433	55.757	31.8328	45.6036
28.9805	53.7167	31.117	71.8352	17.1593	48.679	32.6681	57.6598	32.0119	50.3265	32.342	81.5861	35.8933	50.7141	38.4613	55.9592	31.848	45.5713
28.9947	53.7954	31.1328	71.9412	17.1621	48.6674	32.6848	57.7412	32.0279	50.4302	32.3577	81.7279	35.9108	50.6475	38.482	55.9071	31.8662	45.6821
29.0095	53.7787	31.148	72.07	17.1785	48.7422	32.7009	57.8564	32.0445	50.4583	32.3741	81.818	35.9293	50.7381	38.4996	56.0756	31.8817	45.7409
29.0235	53.8554	31.1638	72.1301	17.1812	48.7188	32.7174	57.8622	32.0606	50.5085	32.3897	81.8816	35.947	50.6992	38.5223	56.0114	31.8993	45.7931
29.0386	53.9114	31.1791	72.125	17.1975	48.7795	32.7334	57.9951	32.0778	50.5733	32.4063	82.0384	35.9649	50.8203	38.5402	56.2141	31.9147	45.8586
29.0527	53.9607	31.1948	72.3802	17.2003	48.8118	32.7502	57.993	32.094	50.6671	32.4218	82.1407	35.9828	50.8929	38.5623	56.2992	31.9325	45.909
29.0677	54.0277	31.2101	72.3777	17.2167	48.8593	32.7662	58.1763	32.1105	50.6927	32.4386	82.235	36.0003	50.9696	38.58	56.3948	31.948	45.9003
29.0817	54.1141	31.2257	72.4711	17.2194	48.851	32.7828	58.219	32.1269	50.7212	32.4542	82.3716	36.0175	51.0494	38.6007	56.5003	31.966	45.9969
29.0966	54.1538	31.2411	72.5948	17.2358	48.889	32.7989	58.3304	32.1437	50.752	32.4709	82.4699	36.0359	51.0602	38.6189	56.4837	31.9812	46.1024
29.1106	54.225	31.257	72.7149	17.2383	48.8912	32.8156	58.4292	32.1598	50.8775	32.4865	82.6356	36.0545	51.1369	38.6401	56.6788	31.9991	46.0731
29.1255	54.3232	31.2728	72.7686	17.2544	48.98	32.8316	58.5109	32.1765	50.8702	32.5033	82.6967	36.0726	51.1786	38.6585	56.7449	32.0143	46.1919
29.1395	54.3672	31.2886	72.9077	17.2572	48.9504	32.8483	58.6384	32.1924	50.8823	32.519	82.7889	36.09	51.2106	38.6797	56.8635	32.0321	46.2727
29.1545	54.4957	31.3041	72.8905	17.274	49.0022	32.8641	58.6326	32.2088	50.9956	32.5357	83	36.1079	51.1828	38.6974	56.8753	32.0476	46.3008
29.1685	54.4884	31.3199	73.0753	17.2767	48.9897	32.8807	58.7434	32.2249	50.9983	32.5512	83.0505	36.1256	51.3672	38.7186	56.9773	32.065	46.3635
29.1835	54.5238	31.3355	73.1222	17.2929	49.0905	32.8967	58.838	32.2416	51.0845	32.5679	83.2034	36.1439	51.2175	38.7366	57.0972	32.0806	46.3209
29.1975	54.608	31.3512	73.2667	17.2953	49.0584	32.9131	59.0095	32.2581	51.1193	32.5835	83.3014	36.1617	51.3435	38.7576	57.2345	32.0981	46.5204
29.2125	54.6748	31.3664	73.2848	17.3116	49.0845	32.9291	59.0341	32.2745	51.214	32.6002	83.4252	36.181	51.3177	38.7753	57.4548	32.1131	46.5676
29.2265	54.7428	31.3822	73.4611	17.3142	49.1151	32.9456	59.0788	32.2905	51.2161	32.6158	83.5734	36.1988	51.6066	38.7974	57.4463	32.1303	46.622
29.2414	54.7882	31.3974	73.5268	17.3307	49.2202	32.9617	59.1718	32.3069	51.2801	32.6326	83.6744	36.2165	51.5941	38.8149	57.5406	32.1456	46.6206
29.2554	54.8883	31.4133	73.554	17.3332	49.1776	32.9784	59.2884	32.3231	51.3387	32.6481	83.7644	36.235	51.5622	38.8361	57.6287	32.1631	46.8281
29.2703	54.9358	31.4286	73.6088	17.3494	49.2394	32.9945	59.3241	32.3396	51.4078	32.6649	83.8554	36.2529	51.7629	38.8536	57.6676	32.1785	46.8118
29.2843	55.0099	31.4442	73.8107	17.3518	49.1842	33.0109	59.4295	32.3556	51.4826	32.6804	84.0601	36.2704	51.6188	38.8745	57.742	32.1964	46.82
29.2992	55.0328	31.4595	73.8374	17.3683	49.2336	33.0269	59.5239	32.3726	51.5212	32.6971	84.1198	36.288	51.8817	38.8922	57.8488	32.2119	46.8603
29.3132	55.1294	31.4754	73.9999	17.3711	49.2447	33.0434	59.6296	32.3886	51.5628	32.7127	84.3479	36.305	51.8359	38.9136	58.0025	32.23	46.9544
29.3281	55.2145	31.4907	74.0396	17.3872	49.314	33.0593	59.661	32.405	51.6422	32.7294	84.3221	36.3224	51.885	38.9312	58.1105	32.2455	46.978
29.3421	55.2826	31.5065	74.2154	17.3897	49.32	33.0757	59.7803	32.4211	51.7342	32.7449	84.4481	36.3398	51.9006	38.9532	58.0881	32.2627	47.0556
29.3569	55.3754	31.5217	74.2306	17.4057	49.3713	33.0918	59.8969	32.4372	51.7509	32.7616	84.6187	36.3587	51.9156	38.9709	58.1569	32.2785	47.1475
29.371	55.451	31.5374	74.3511	17.4084	49.3696	33.1086	59.914	32.453	51.8051	32.7772	84.665	36.3768	52.0357	38.991	58.196	32.296	47.0505
29.386	55.486	31.5526	74.4298	17.4246	49.4248	33.1248	60.0507	32.4698	51.8628	32.7938	84.8656	36.3945	52.0951	39.0089	58.3445	32.3115	47.1738
29.4	55.5345	31.5684	74.5516	17.4272	49.4117	33.1414	60.1077	32.4862	51.8918	32.8094	84.975	36.4119	52.0445	39.0307	58.4011	32.3296	47.2794
29.4149	55.5882	31.5837	74.6112	17.4432	49.4477	33.1575	60.2086	32.503	51.9866	32.8262	85.0585	36.4296	52.0422	39.0486	58.5724	32.345	47.2664
29.429	55.6835	31.5995	74.7144	17.4459	49.4694	33.174	60.2852	32.5193	52.0289	32.8417	85.1096	36.4473	52.1505	39.0689	58.7098	32.3626	47.3439
29.444	55.6837	31.6148	74.7662	17.4624	49.5204	33.19	60.3299	32.5356	52.0603	32.8583	85.2249	36.4653	52.2957	39.0868	58.9019	32.3783	47.4417
29.4578	55.8479	31.6304	74.9038	17.4649	49.484	33.2064	60.5283	32.5515	52.0736	32.8739	85.3815	36.4832	52.2611	39.1084	58.8798	32.3959	47.4099
29.4729	55.877	31.6457	75.0119	17.4813	49.5356	33.2224	60.6037	32.5682	52.1599	32.8903	85.4589	36.5007	52.4814	39.1263	59.0819	32.4114	47.4567
29.4869	55.9295	31.6612	75.1081	17.484	49.5399	33.2389	60.6397	32.5844	52.2939	32.9057	85.6116	36.5183	52.406	39.1478	59.1303	32.4296	47.6444
29.5018	56.0158	31.6765	75.1256	17.4998	49.6353	33.255	60.722	32.6009	52.3944	32.9224	85.6679	36.5359	52.4505	39.1655	59.2043	32.445	47.5838
29.5159	56.1007	31.6922	75.2444	17.5022	49.6073	33.2717	60.8347	32.6169	52.3855	32.938	85.8662	36.5536	52.4079	39.1869	59.227	32.4626	47.6697
29.5309	56.1456	31.7074	75.3085	17.5185	49.688	33.2879	60.9726	32.6335	52.4433	32.9546	85.9422	36.5711	52.6385	39.2043	59.3738	32.4778	47.7694
29.5449	56.2305	31.7234	75.3937	17.5211	49.6323	33.3045	61.0572	32.6496	52.4806	32.9701	86.0405	36.5891	52.6217	39.2256	59.406	32.4955	47.8554
29.5598	56.2981	31.7388	75.482	17.5376	49.7223	33.3206	61.1069	32.6661	52.5815	32.9869	86.137	36.6068	52.7738	39.2429	59.5114	32.5105	47.8862
29.5738	56.3093	31.7546	75.6143	17.5401	49.7349	33.3372	61.2185	32.6821	52.5758	33.0023	86.1968	36.6248	52.7708	39.2638	59.7396	32.5284	48.0313
29.5888	56.4084	31.7698	75.6763	17.5566	49.7716	33.3532	61.2477	32.6985	52.6536	33.019	86.3375	36.6431	52.9157	39.2811	59.7283	32.5439	47.9592
29.6029	56.4768	31.7856	75.8201	17.5595	49.7669	33.3697	61.3976	32.7144	52.7565	33.0345	86.5704	36.6607	52.8266	39.302	59.8372	32.5614	48.109
29.6178	56.5278	31.8008	75.8247	17.5763	49.8595	33.3857	61.5088	32.7311	52.763	33.0507	86.6799	36.6784	53.0046	39.3197	59.9967	32.5764	48.1476
29.6318	56.6331	31.8165	75.9299	17.5792	49.85	33.4021	61.598	32.7469	52.8151	33.0662	86.7637	36.6955	52.8995	39.3418	60.1248	32.5943	48.1915
29.6468	56.6773	31.8317	76.0352	17.5954	49.8492	33.4181	61.6538	32.7633	52.8651	33.083	86.7842	36.7135	52.8804	39.3613	60.1193	32.6099	48.2238
29.6609	56.7667	31.8474	76.1329	17.5979	49.8747	33.4347	61.7292	32.7791	52.9423	33.0985	86.9922	36.7304	53.0747	39.3824	60.2203	32.6276	48.372
29.6758	56.8516	31.8629	76.1786	17.614	49.9127	33.4507	61.7903	32.7956	52.9713	33.115	86.9871	36.7489	53.0897	39.3998	60.2399	32.6429	48.4075
29.6898	56.9453	31.8788	76.2569	17.6164	49.9084	33.4674	61.902	32.8116	53.0529	33.1306	87.1924	36.7665	53.1077	39.4212	60.4665	32.6601	48.4287
29.7047	56.9891	31.894	76.3714	17.633	50.003	33.4835	61.9852	32.8281	53.0832	33.1473	87.3535	36.7843	53.194	39.4398	60.4196	32.6753	48.4945
29.7186	57.0627	31.9098	76.5184	17.6356	49.9714	33.5001	62.0346	32.8441	53.1505	33.1628	87.4116	36.8024	53.1986	39.4614	60.5659	32.6929	48.6666
29.7336	57.1529	31.925	76.5331	17.6516	50.0307	33.5161	62.2467	32.8605	53.2703	33.1798	87.6085	36.8216	53.2415	39.4792	60.7234	32.7084	48.695
29.7476	57.1746	31.9408	76.714	17.6541	50.0177	33.5327	62.2558	32.8763	53.2753	33.1955	87.6888	36.8391	53.354	39.5013	60.7275	32.7259	48.6826
29.7626	57.2199	31.9561	76.6774	17.6701	50.0805	33.5488	62.3747	32.893	53.4094	33.2122	87.785	36.8565	53.3757	39.5193	60.8214	32.7413	48.7333
29.7766	57.3508	31.9719	76.829	17.6729	50.0635	33.5654	62.3601	32.9089	53.4268	33.2278	87.8648	36.8749	53.3772	39.5401	61.1023	32.759	48.8576
29.7917	57.3893	31.9871	76.8984	17.6892	50.1455	33.5814	62.5553	32.9253	53.4939	33.2444	87.9729	36.8926	53.5632	39.5576	61.1078	32.7744	48.8645
29.8056	57.5058	32.0028	77.0064	17.6918	50.1331	33.5979	62.6359	32.9413	53.5056	33.2598	88.0476	36.9099	53.6152	39.5789	61.0364	32.7918	48.8757
29.8205	57.5304	32.018	77.0575	17.7079	50.2081	33.614	62.7188	32.9576	53.5808	33.2766	88.2695	36.9288	53.6	39.5962	61.192	32.8075	48.957
29.8345	57.6325	32.0335	77.1729	17.7104	50.2015	33.6306	62.8218	32.9735	53.6475	33.2922	88.3068	36.9482	53.6047	39.6184	61.4234	32.8251	49.0673
29.8494	57.7642	32.0488	77.277	17.7264	50.2207	33.6464	62.8873	32.99	53.6671	33.3088	88.3391	36.9653	53.7662	39.6362	61.4932	32.8405	49.0067
29.8635	57.7927	32.0648	77.322	17.7291	50.3059	33.6632	62.9601	33.0061	53.7481	33.3243	88.5844	36.9839	53.769	39.6581	61.5315	32.8578	49.1316
29.8785	57.8802	32.0801	77.4173	17.7454	50.3164	33.6792	63.047	33.0227	53.8137	33.3409	88.6424	37.0023	53.9276	39.676	61.6835	32.8733	49.2549
29.8925	57.8905	32.0959	77.5518	17.748	50.3086	33.6955	63.1479	33.0386	53.9321	33.3565	88.7337	37.0196	53.8525	39.6974	61.7584	32.891	49.2798
29.9076	57.9661	32.1112	77.5379	17.764	50.3892	33.7114	63.2288	33.0551	53.9465	33.3733	88.8752	37.037	54.0543	39.715	61.8798	32.9064	49.3718
29.9218	58.0485	32.1269	77.7016	17.7666	50.3664	33.7278	63.3	33.0711	54.0103	33.3888	88.9552	37.0544	53.9161	39.7371	62.0148	32.9238	49.4703
29.9366	58.1295	32.1423	77.7411	17.783	50.4215	33.7437	63.428	33.0877	54.0699	33.4054	89.1015	37.0727	54.0907	39.7544	62.1126	32.9393	49.4953
[truncated: 6,999 more rows]

## Sheet: L1210, controls, large-SMR
Exp#1, 102519-2		Exp#2, 120619
Time (h)	Buoyant mass (pg)	Time (h)	Buoyant mass (pg)
7.46811	76.809	0.456159	52.7803
7.50123	75.2102	0.466105	52.8235
7.51038	75.6576	0.475672	53.9202
7.52006	75.9848	0.48577	53.4733
7.52931	75.7329	0.495638	54.8853
7.53901	73.9182	0.505696	53.8575
7.54839	74.6279	0.51563	54.1203
7.55775	76.9912	0.525882	53.8296
7.56738	76.6501	0.53588	53.9877
7.57677	76.1293	0.546204	53.5179
7.58634	74.7052	0.555755	53.9903
7.5958	75.4924	0.566002	53.7757
7.60535	76.2094	0.575729	54.5804
7.6149	75.2142	0.585733	54.0708
7.62423	75.5628	0.595419	54.261
7.63354	76.3401	0.60527	54.1933
7.64299	74.9531	0.61535	54.5402
7.65284	77.5103	0.625221	54.6105
7.6621	74.9298	0.634989	54.8433
7.67205	74.4407	0.644979	54.6113
7.68128	77.2868	0.655295	55.1146
7.69108	75.5516	0.665114	54.5718
7.70028	77.2049	0.675018	54.3798
7.70991	76.9276	0.684599	53.9562
7.71908	75.1513	0.694781	54.9406
7.72841	76.7602	0.704594	54.669
7.73794	75.6132	0.714947	55.1573
7.74764	77.2753	0.724487	54.6467
7.75683	75.2216	0.733814	55.0231
7.7666	75.7885	0.743601	55.2841
7.77589	77.7228	0.754125	55.5925
7.78524	76.9148	0.763616	54.5893
7.79438	75.6392	0.773927	55.3517
7.80401	75.887	0.783599	54.8
7.81323	76.764	0.7938	55.274
7.82262	74.9039	0.803661	55.5342
7.83176	77.7498	0.813814	55.6404
7.8416	77.6558	0.823931	55.3902
7.85087	76.9875	0.833968	56.1238
7.86034	77.4599	0.843591	55.9363
7.86958	76.5138	0.853924	56.1447
7.87925	79.7013	0.863515	55.0607
7.88863	77.7519	0.873745	55.8948
7.89821	76.3582	0.883758	55.5352
7.90785	79.0635	0.893674	55.7576
7.91779	78.4291	0.903382	55.9231
7.92715	78.5852	0.913802	56.0898
7.93702	77.725	0.923794	56.7234
7.94627	76.4248	0.934161	56.6675
7.95562	77.7625	0.943768	56.3241
7.96497	77.0183	0.953578	56.9464
7.97471	77.6783	0.963452	56.8386
7.98413	77.4437	0.973927	56.8112
7.99379	78.5178	0.984038	56.6422
8.00324	78.7476	0.99519	56.6981
8.01287	76.7697	1.00493	56.2051
8.02207	78.0989	1.01571	56.9876
8.03184	79.1843	1.02505	56.389
8.04119	76.5554	1.03605	56.994
8.05107	78.9929	1.04578	57.1586
8.06044	76.8581	1.05671	57.4591
8.06968	77.9909	1.0663	56.5533
8.07915	79.3976	1.07766	57.6461
8.08902	77.7306	1.08758	57.5214
8.09865	78.0743	1.09783	57.1753
8.10858	77.7711	1.10754	57.1589
8.11789	79.0472	1.1184	57.7958
8.12738	79.0976	1.1278	56.8575
8.13689	78.8411	1.13789	57.5683
8.14647	78.1267	1.14738	57.766
8.15603	78.9613	1.15836	58.165
8.16555	79.3679	1.16828	57.5799
8.17501	78.8579	1.17902	57.5948
8.18435	76.8877	1.18873	57.4252
8.19358	79.8934	1.19939	58.4799
8.20346	78.4041	1.20957	58.0902
8.21294	78.7662	1.2201	58.3468
8.22245	78.266	1.22987	58.0509
8.23203	79.5463	1.24032	58.2648
8.24172	79.6962	1.25028	57.5233
8.25123	78.6599	1.2605	58.5322
8.26065	80.0081	1.27034	58.3431
8.26988	78.8361	1.28125	58.8858
8.27932	79.536	1.29063	58.087
8.28884	80.3052	1.30189	58.7422
8.29855	78.3096	1.31166	58.0846
8.30823	79.5978	1.32269	59.0519
8.31755	80.4527	1.3327	58.7284
8.32718	78.6199	1.34315	58.6928
8.33668	77.9937	1.35294	58.8386
8.34615	79.0329	1.36344	58.9964
8.35578	79.1167	1.37338	58.3991
8.36514	79.869	1.38368	59.8551
8.37476	79.9564	1.39396	59.3842
8.38445	80.1915	1.406	59.9734
8.3938	78.3345	1.41578	59.3476
8.4031	80.2803	1.42699	59.531
8.41279	80.283	1.43697	59.4575
8.42247	78.9934	1.44806	59.4481
8.43176	79.2369	1.45818	59.4508
8.44149	79.9929	1.46939	59.3377
8.45102	80.1506	1.47889	58.8775
8.46088	80.8595	1.48949	59.9387
8.47025	80.3169	1.49916	59.556
8.47988	78.1393	1.51015	60.018
8.4893	81.063	1.51965	59.4802
8.4987	80.4851	1.52995	60.2277
8.50815	79.2331	1.53959	59.9396
8.51788	80.2893	1.55126	60.0001
8.52748	81.2107	1.56138	60.1505
8.53734	80.3608	1.57169	60.8265
8.54675	79.8599	1.58148	60.2511
8.55651	81.6097	1.59147	60.544
8.56624	80.5243	1.60164	60.3496
8.57584	79.8521	1.6133	60.6345
8.58574	81.9021	1.62327	60.6078
8.59527	80.5103	1.63421	60.9192
8.605	79.8332	1.64397	60.4656
8.61427	80.4558	1.65452	60.9158
8.62419	81.5447	1.66405	60.4289
8.63354	80.5472	1.67418	60.8307
8.6435	81.354	1.68387	60.4567
8.65323	82.583	1.69387	60.3809
8.6631	81.7551	1.70367	60.8187
8.67244	81.7985	1.71337	60.5688
8.68236	81.871	1.72281	60.33
8.69179	79.8043	1.73365	62.1017
8.70148	82.5157	1.74344	61.0902
8.71088	82.3065	1.75368	61.1784
8.7205	80.4456	1.76315	60.7999
8.72964	80.9737	1.77327	60.7885
8.73941	81.8341	1.78275	60.5405
8.74872	80.4033	1.79452	62.009
8.75867	82.3891	1.80421	61.1006
8.76827	81.8763	1.81447	61.9074
8.77801	81.5365	1.82421	61.611
8.78755	81.0382	1.83432	62.4759
8.7971	81.9287	1.8444	61.9724
8.80637	82.44	1.85459	62.5038
8.81619	81.529	1.8647	61.8425
8.82555	81.4894	1.87525	61.8977
8.83548	81.8453	1.88516	61.8526
8.84491	81.684	1.89703	62.159
8.85443	83.3167	1.90689	62.1892
8.86368	82.4785	1.91911	62.3175
8.8733	83.4427	1.92905	61.9618
8.88258	82.431	1.94053	62.8637
8.89244	82.0561	1.95016	62.3676
8.90213	82.2672	1.96064	62.5565
8.91151	81.8627	1.9703	62.9471
8.92095	83.3484	1.98084	63.3117
8.93062	83.4436	1.99061	62.3334
8.94024	83.6922	2.00155	62.9203
8.94999	84.1944	2.01122	61.7852
8.95968	82.4044	2.02206	62.6227
8.96914	83.4425	2.03187	62.1313
8.97834	84.0299	2.04334	63.3634
8.98766	82.9691	2.05319	62.3764
8.99711	84.1523	2.06345	63.0585
9.00671	83.5433	2.07363	62.7623
9.01626	84.8933	2.08402	63.1226
9.0257	82.5585	2.09398	62.7502
9.03524	84.5134	2.10468	63.336
9.0451	82.6655	2.11432	63.2385
9.05505	82.6907	2.12625	63.9623
9.06431	82.4007	2.13617	63.2271
9.07393	84.9608	2.14689	63.2841
9.08337	85.3419	2.15676	63.4534
9.09312	85.0384	2.16772	63.9173
9.10274	84.4526	2.17754	62.9961
9.11249	84.0115	2.18879	64.2948
9.12248	88.0019	2.1983	63.7396
9.13278	88.2178	2.20837	63.9343
9.14302	88.3068	2.21799	63.5904
9.15298	87.3224	2.22823	64.2337
9.16297	88.052	2.238	63.8278
9.17304	87.159	2.24937	64.401
9.18375	89.5284	2.25875	63.6874
9.19374	88.1312	2.26858	64.2833
9.20414	87.1344	2.27844	63.9157
9.21457	88.3878	2.28881	64.6807
9.22526	88.789	2.2981	63.9079
9.2352	88.2762	2.30898	64.6514
9.24509	88.1261	2.3192	64.6423
9.25527	87.7238	2.32952	64.8371
9.26529	87.2314	2.33934	64.3234
9.27535	88.1291	2.3494	64.7468
9.28516	88.7368	2.35896	64.463
9.29525	89.3373	2.36963	64.8397
9.30559	87.7965	2.37973	64.609
9.31567	88.859	2.38916	64.913
9.32581	89.5925	2.39889	64.7141
9.33637	90.1246	2.4089	65.0232
9.34657	88.9555	2.41961	65.4009
9.35666	90.1862	2.42969	65.2177
9.36705	89.7121	2.44047	64.9242
9.3773	88.9307	2.45006	64.8831
9.38736	91.1431	2.45967	64.8414
9.3976	89.7997	2.46937	64.9283
9.40823	89.0992	2.47947	65.2682
9.41859	88.9882	2.48928	65.7852
9.42878	89.5671	2.49938	65.1734
9.43851	90.4213	2.50886	66.2009
9.44884	89.0951	2.51969	64.8053
9.45877	89.5684	2.52917	64.9623
9.46873	88.5641	2.53907	65.007
9.47854	88.8275	2.54889	65.07
9.48815	88.9336	2.55937	65.123
9.49801	88.8396	2.56917	65.9155
9.50802	86.6586	2.57988	64.8418
9.51771	85.589	2.58973	66.3216
9.52751	85.6835	2.60001	66.2216
9.53685	88.2636	2.60983	66.339
9.54686	86.55	2.62042	66.025
9.55624	88.2665	2.63013	66.4272
9.56566	85.838	2.6411	65.6479
9.57526	87.1012	2.65061	66.6161
9.58459	84.7607	2.66203	66.0097
9.594	85.0971	2.67133	66.2164
9.60345	88.1422	2.68265	66.4085
9.61325	89.0624	2.6923	66.5642
9.62246	87.7935	2.70532	66.6289
9.63173	86.5556	2.71464	66.5315
9.64173	86.5148	2.72437	65.9923
9.65098	87.179	2.7339	66.8474
9.66052	85.5342	2.74573	66.0344
9.66973	86.3611	2.75505	66.5038
9.67919	86.196	2.76684	67.0117
9.68836	85.2057	2.77631	67.4047
9.69829	85.9271	2.7876	66.6188
9.70764	87.2332	2.79696	67.431
9.71698	86.8017	2.80902	67.144
9.72634	86.2846	2.81859	67.6558
9.73549	84.5413	2.82936	67.2115
9.74455	84.847	2.83892	67.2886
9.75385	83.3334	2.85016	67.0249
9.76313	84.9843	2.85979	67.2386
9.7729	84.6555	2.87084	67.0035
9.78196	84.9776	2.88055	68.0021
9.79163	86.923	2.89194	67.3285
9.80058	86.1678	2.90177	68.0975
9.81013	85.9885	2.91202	67.1265
9.81947	85.8429	2.92154	68.1401
9.82935	84.6921	2.93128	67.2831
9.83875	83.6409	2.94161	68.5206
9.84822	83.8289	2.95262	68.2108
9.8571	84.9882	2.96248	68.7171
9.86629	85.1729	2.97333	67.8017
9.87572	83.631	2.983	68.8153
9.88528	83.7859	2.99361	68.3001
9.89454	86.2825	3.00388	68.7095
9.90386	86.4233	3.01432	68.2245
9.91318	85.3054	3.0243	68.7692
9.923	83.9725	3.0345	67.953
9.93245	86.6795	3.04431	68.4621
9.94204	84.2309	3.0542	67.6998
9.95136	83.6542	3.06428	68.7229
9.96049	83.9049	3.07445	67.9832
9.96979	83.4815	3.08475	68.5742
9.9791	85.7817	3.09415	68.1464
9.98814	84.8114	3.10411	68.8685
9.99734	85.5544	3.11409	68.555
10.0065	84.8423	3.12402	68.9335
10.0156	86.0834	3.13385	68.7012
10.0247	86.9941	3.14429	69.2665
10.0343	84.7761	3.15412	68.9196
10.0434	85.4572	3.16444	69.2372
10.0525	86.1148	3.17398	69.0055
10.0619	85.7968	3.1836	69.7206
10.0713	85.0171	3.19368	69.4781
10.0804	87.3087	3.2033	70.146
10.0899	86.2464	3.21332	69.38
10.0993	85.5856	3.22369	70.2556
10.1085	86.5667	3.23342	69.6408
10.1177	84.6843	3.24398	70.4329
10.127	86.7296	3.25412	69.5451
10.1362	85.7687	3.26391	69.6168
10.1453	85.7767	3.27382	69.4989
10.1544	85.0816	3.28449	70.1057
10.1637	86.711	3.2937	69.4183
10.173	85.5225	3.30458	70.0226
10.1824	84.7677	3.31475	70.1039
10.1919	85.824	3.32548	69.7932
10.2014	86.9087	3.33548	69.5643
10.2105	86.4223	3.34536	69.9461
10.22	86.1991	3.35525	70.0446
10.2294	86.8959	3.36614	71.2421
10.2387	86.6238	3.37566	70.9967
10.2477	85.2472	3.38573	71.7023
10.2572	87.1038	3.3955	70.9554
10.2665	85.7017	3.40635	71.0079
10.2761	87.2452	3.41591	70.5631
10.2855	84.8522	3.42612	70.9215
10.2951	87.3098	3.43542	69.9754
10.3046	84.5782	3.44511	70.825
10.3142	85.939	3.45496	71.4078
10.3236	87.3578	3.46545	71.6775
10.333	86.0792	3.4747	70.4491
10.3422	87.0798	3.48484	70.9992
10.3513	86.365	3.49447	70.5505
10.3605	86.8292	3.5048	71.6323
10.3696	86.3301	3.51446	70.8434
10.3788	85.2453	3.52489	72.1022
10.388	87.1181	3.53466	70.7687
10.3974	86.3994	3.5453	71.7977
10.4067	87.0877	3.55523	71.4896
10.4159	85.3646	3.56524	72.6334
10.4253	87.428	3.57501	71.5844
10.4342	87.1672	3.58522	72.1322
10.4433	86.4754	3.59505	71.1932
10.4523	86.6738	3.60547	72.396
10.4614	88.1002	3.61495	71.6195
10.4708	85.7852	3.62512	72.3963
10.4799	87.1354	3.63467	71.4903
10.4892	86.9848	3.64515	73.1251
10.4986	89.1916	3.655	72.1986
10.508	86.7576	3.66539	73.2144
10.517	88.5541	3.67467	72.2253
10.5262	87.153	3.68542	72.803
10.5358	88.0946	3.6949	71.8268
10.5449	85.9171	3.70559	72.4792
10.5542	87.2054	3.7155	72.3317
10.5632	88.5391	3.72664	72.7841
10.5725	87.0339	3.73646	72.8803
10.5817	87.1542	3.74771	73.049
10.5908	47.2487	3.75723	72.5525
10.6104	43.7973	3.76736	73.8383
10.6201	46.3975	3.77682	72.7724
10.6298	46.998	3.78803	72.8196
10.6396	46.3363	3.79761	73.0701
10.6493	44.7304	3.80894	74.4724
10.6589	45.5631	3.81866	73.8238
10.6688	45.0673	3.82878	74.7241
10.6783	44.9071	3.83818	73.2876
10.6882	45.3799	3.84854	73.799
10.698	45.3887	3.85788	72.8012
10.7081	46.0818	3.8686	73.8646
10.7178	46.9306	3.87811	73.4055
10.7277	47.2046	3.88925	74.662
10.737	47.6864	3.89891	73.4228
10.7467	45.0679	3.90953	74.5563
10.7562	46.5584	3.91923	73.2396
10.7663	46.1445	3.92978	73.9176
10.7757	46.5437	3.93932	72.9765
10.7857	44.7447	3.94955	74.1777
10.7949	45.814	3.95945	73.55
10.8049	48.3256	3.96926	75.1438
10.8143	46.0459	3.97895	74.9998
10.8244	47.2068	3.99054	75.9516
10.8335	48.7486	4.00011	74.4039
10.8434	47.6811	4.01055	75.0245
10.8527	45.8865	4.02033	74.1757
10.8622	45.4323	4.03117	75.5658
10.8715	47.8256	4.04101	74.626
10.8813	46.6662	4.05166	75.1791
10.8908	45.8351	4.06104	74.4653
10.9008	45.5148	4.07303	75.4328
10.9103	47.8967	4.08299	75.0732
10.9204	47.6891	4.09504	75.2522
10.9299	44.0219	4.10455	74.8431
10.9394	47.2321	4.11581	75.9816
10.9491	46.9336	4.1258	75.1363
10.9591	47.5986	4.13598	75.7996
10.9685	47.0299	4.14568	75.3786
10.9783	47.3128	4.15695	76.519
10.988	47.7005	4.16695	75.6333
10.9978	47.1895	4.17669	76.1047
11.0073	47.4596	4.18625	75.0682
11.0167	47.7827	4.19602	76.0254
11.0261	47.6826	4.20618	75.0318
11.0355	46.306	4.21663	76.8508
11.0451	45.212	4.22654	75.8189
11.0547	48.7542	4.23709	76.6799
11.0643	47.0845	4.24681	75.8779
11.0741	46.2585	4.2563	75.8513
11.084	48.5133	4.26668	75.5405
11.0936	47.3957	4.27686	77.254
11.1029	46.156	4.28742	76.4833
11.1124	47.0037	4.29736	77.5523
11.1219	47.815	4.30677	76.534
11.1316	46.0375	4.31623	77.4725
11.141	47.138	4.32662	76.723
11.1504	46.2732	4.33655	77.6538
11.1598	47.4466	4.34734	76.017
11.1692	46.7423	4.35687	77.6353
11.1786	48.7386	4.36742	76.9149
11.188	47.7621	4.37706	78.4612
11.1973	46.9953	4.38747	76.848
11.2068	47.1981	4.3973	77.6324
11.2166	48.1009	4.40683	76.9324
11.2261	48.0557	4.41635	77.1619
11.2361	47.4329	4.42652	76.7583
11.2457	47.5487	4.43597	78.1606
11.2557	46.4104	4.44621	76.7071
11.2651	46.3524	4.45569	78.3134
11.2749	48.2062	4.46671	77.0227
11.2845	48.9583	4.47629	78.2827
11.2941	48.9118	4.48618	78.1545
11.3035	48.6126	4.4956	78.5576
11.3131	49.2866	4.50678	77.6203
11.3229	48.7795	4.51608	78.4365
11.3325	48.7241	4.52724	77.8598
11.3422	46.9027	4.53655	78.9619
11.3518	47.8212	4.54814	77.7989
11.3611	46.3254	4.55742	78.9239
11.3709	47.2398	4.56743	78.1228
11.3804	49.8124	4.57696	79.4109
11.3902	48.3676	4.58912	77.6132
11.3995	48.3185	4.59858	78.5919
11.4095	47.2491	4.61062	78.1102
11.4192	49.6839	4.62021	78.1525
11.4288	48.3654	4.631	78.2228
11.4383	49.4366	4.64052	78.8854
11.4479	49.8995	4.65199	78.1841
11.4576	49.1871	4.66135	79.005
11.4671	48.2098	4.67239	79.0201
11.4766	49.125	4.68192	80.0536
11.4864	48.7725	4.69393	78.6552
11.4961	47.9938	4.70337	79.3635
11.5064	47.9431	4.7154	79.0253
11.5161	48.2796	4.72486	79.7512
11.5256	49.6821	4.73807	79.5523
11.5353	49.4818	4.74737	80.3856
11.5451	49.6867	4.75924	80.2012
11.5549	49.6186	4.76826	80.8722
11.565	47.5117	4.78044	79.8657
11.5747	47.1332	4.78972	80.4793
11.5846	48.8578	4.8016	80.2055
11.594	49.9339	4.81088	80.3675
11.6041	47.4081	4.82301	79.514
11.6137	47.825	4.83205	79.3411
11.6238	48.7422	4.84434	79.8233
11.6335	50.2652	4.85363	81.0033
11.6436	48.4896	4.86607	80.6563
11.6532	48.5018	4.87514	81.7902
11.663	48.6737	4.88859	81.2898
11.6725	49.8526	4.89829	81.4424
11.6822	49.6829	4.91038	80.8582
11.6919	49.0071	4.91955	81.3947
11.7016	46.3149	4.93175	81.2424
11.711	47.2551	4.94115	81.6346
11.7204	48.2454	4.9526	81.0298
11.7298	48.5144	4.96201	81.5789
11.7397	48.8239	4.97401	81.1123
11.7492	49.9526	4.98329	81.9401
11.7588	51.1308	4.99512	81.136
11.7685	50.479	5.0046	82.0073
11.7784	50.4226	5.0159	80.9443
11.7879	48.9027	5.02541	81.9941
11.7979	51.5663	5.03609	81.0971
11.8072	49.2359	5.04576	81.8091
11.817	50.0355	5.05633	81.1297
11.8263	49.2618	5.06594	82.0093
11.836	50.321	5.07631	82.4656
11.8454	49.9598	5.08599	82.3151
11.855	50.1196	5.09621	82.5826
11.8646	51.3591	5.10604	82.9076
11.8745	50.8164	5.11583	82.2632
11.8843	51.2383	5.12578	82.8981
11.8942	49.4012	5.13556	81.9745
11.9034	48.789	5.14526	83.1449
11.9134	50.1719	5.15459	82.1448
11.9231	51.0588	5.16396	82.6024
11.9331	49.4095	5.17445	82.4565
11.9428	50.3818	5.18419	83.3164
11.9524	51.0573	5.19461	82.9776
11.9618	51.003	5.2044	84.1408
11.9717	51.1159	5.21373	82.8526
11.9812	50.7281	5.22322	83.4704
11.9908	51.3378	5.23341	83.1637
12.0101	48.7217	5.24298	84.3543
12.0195	51.2075	5.25329	83.8576
12.0292	52.1533	5.26318	85.664
12.0389	51.0053	5.27387	85.2772
12.0489	50.8576	5.28437	86.7062
12.0585	51.11	5.29543	85.7158
12.0686	50.0718	5.30593	86.6612
12.078	51.1453	5.31669	86.2576
12.0876	51.6843	5.32718	87.1704
12.0973	52.1032	5.33744	86.7322
12.1069	51.4095	5.34771	87.6661
12.1164	51.3697	5.35863	86.1862
12.1265	52.2568	5.36929	87.4379
12.1359	51.8149	5.38019	87.3441
12.1458	49.7494	5.3913	88.2694
12.1554	51.6513	5.40313	87.3155
12.1649	51.9138	5.41358	87.9875
12.1745	51.3645	5.42421	87.5159
12.1847	53.0772	5.43524	88.1238
12.1944	52.491	5.44545	87.838
12.2047	51.7659	5.45598	87.935
12.2143	51.2515	5.46654	87.5826
12.2244	51.8265	5.47736	88.5805
12.2339	50.1841	5.48803	87.7539
12.2442	52.0833	5.49921	88.228
12.2538	51.9381	5.5097	87.8189
12.2634	53.316	5.52035	88.2411
12.2732	51.4715	5.53069	87.8601
12.2832	52.3663	5.54156	88.8052
12.2925	50.2405	5.55289	88.4637
12.302	51.6567	5.56395	89.2651
12.3113	51.1008	5.57463	88.4129
12.321	50.5467	5.58532	89.2588
12.3304	51.846	5.59607	88.0501
12.3402	51.8472	5.60711	88.3256
12.3499	49.4164	5.61761	87.0843
12.3525	51.5031	5.62857	87.1661
12.3618	51.7106	5.63816	86.4935
12.3718	52.9911	5.64843	86.6035
12.3816	51.7398	5.65811	85.8494
12.3917	51.5342	5.66874	86.6391
12.4012	53.0552	5.67869	85.9434
12.4112	52.2926	5.68834	86.4719
12.4208	52.2125	5.69847	85.6349
12.4306	52.0447	5.70812	86.1363
12.4402	52.4083	5.71843	85.4309
12.45	53.0818	5.7287	86.1001
12.4598	52.3341	5.7392	85.0109
12.4693	52.6447	5.7494	85.6303
12.4787	52.1856	5.75982	86.2053
12.4889	52.7024	5.76967	86.6876
12.4984	52.1061	5.77984	85.8003
12.5082	53.5648	5.78958	86.0164
12.5179	51.5057	5.79951	85.3108
12.5277	52.751	5.8093	85.2933
12.5371	52.4204	5.81991	85.7039
12.5471	52.0397	5.8297	86.1522
12.5567	52.1308	5.84025	85.4348
12.5661	51.0911	5.84979	85.5964
12.5755	51.2318	5.8601	84.4622
12.5854	53.3138	5.86958	84.834
12.5948	52.9376	5.87875	84.6652
12.6044	53.1381	5.88822	84.7338
12.614	52.1987	5.89766	83.7732
12.6236	52.6962	5.90747	84.0683
12.633	52.3471	5.91768	83.9382
12.643	51.3591	5.92733	84.5922
12.6524	53.6923	5.93803	84.1634
12.662	54.1086	5.94742	85.2502
12.6715	54.5505	5.95722	83.7666
12.681	53.5808	5.96662	85.0344
12.6905	53.7421	5.97621	83.7389
12.6999	54.1982	5.98594	85.2067
12.7092	52.1686	5.99535	84.0488
12.7187	51.3082	6.00474	84.9673
12.7279	54.0257	6.01485	83.7197
12.7378	52.7572	6.02431	85.3148
12.7472	53.0591	6.03415	85.1806
12.7569	54.4405	6.04369	85.6214
12.7666	54.2812	6.05411	84.5054
12.7764	53.7049	6.06336	85.5759
12.7857	52.3923	6.07337	84.8255
12.795	52.2607	6.08292	85.416
12.8044	52.8109	6.09337	85.128
12.8141	54.9431	6.10275	85.2537
12.8237	54.5563	6.11311	84.421
12.8337	54.6319	6.12251	85.8957
12.843	54.1056	6.13235	84.3572
12.8528	53.0953	6.14173	85.3501
12.8625	52.1726	6.15198	85.2132
12.8721	54.3893	6.16126	85.5864
12.8818	54.9176	6.17177	84.8506
12.8915	53.3293	6.18096	85.5739
12.901	54.0005	6.19133	85.0839
12.9104	52.4303	6.20061	86.0995
12.9197	53.6519	6.21201	85.1202
12.9294	54.2199	6.22146	86.5189
12.9388	53.3792	6.23255	85.3495
12.9483	53.348	6.24179	86.0805
12.9576	54.8111	6.2527	85.2657
12.9673	55.2026	6.26182	86.2607
12.9767	53.9921	6.27266	85.4147
12.9867	52.8853	6.2821	86.8421
12.9963	52.0404	6.29228	85.5889
13.0062	54.7362	6.3016	86.0941
13.0154	53.8164	6.31294	85.403
13.0255	52.893	6.32226	87.7137
13.035	55.2017	6.33282	86.2458
13.0443	54.3229	6.34214	87.5882
13.0536	54.0717	6.35234	86.6128
13.0635	54.2818	6.36137	86.0485
13.0732	54.966	6.37278	86.7845
13.0828	51.9534	6.38182	87.3891
13.0921	54.8527	6.39334	86.0951
13.1017	54.8415	6.40296	86.9558
13.1113	55.0776	6.41267	86.1964
13.1214	54.3441	6.4219	87.4029
13.1308	54.4499	6.43331	86.6213
13.1404	55.911	6.44247	87.6225
13.15	53.6642	6.45476	87.3641
13.1596	54.0635	6.46399	87.8196
13.1691	56.6737	6.47689	86.8287
13.1792	56.0234	6.48621	87.0194
13.1886	55.5443	6.49706	86.4969
13.1984	53.8477	6.50624	86.6731
13.2079	54.8332	6.51563	87.8628
13.2174	55.2035	6.52484	87.3031
13.2267	54.7767	6.53705	87.4593
13.2363	54.7648	6.54609	86.9617
13.2458	52.773	6.55745	87.0085
13.2552	55.154	6.56641	87.6309
13.2647	54.6049	6.57807	87.0616
13.2741	55.5139	6.58728	87.8123
13.2836	53.6752	6.59789	87.4126
13.2931	56.3113	6.60698	88.5191
13.3024	56.7204	6.61771	88.6452
13.3123	55.6292	6.62687	87.6412
13.3216	55.0798	6.63714	87.7112
13.3316	55.9748	6.64648	87.8962
13.3412	56.777	6.6582	87.9741
13.3505	54.8135	6.66741	87.7365
13.3599	56.2337	6.67969	88.0965
13.3696	54.9075	6.68866	87.7452
13.3788	55.9443	6.69985	89.3479
13.3883	56.5152	6.70895	89.4049
13.3976	55.4086	6.72051	90.6733
13.4072	55.333	6.72981	89.4381
13.417	57.1538	6.74179	88.9515
13.4267	54.903	6.75106	89.4614
13.4363	55.5018	6.76357	89.445
13.4456	54.1348	6.77284	88.1555
13.4553	56.1119	6.78447	89.6536
13.4645	55.9094	6.79368	88.9079
13.474	55.5749	6.80414	88.9044
13.4837	54.8954	6.8132	90.2924
13.4931	56.3734	6.82309	89.5201
13.5024	55.5487	6.83233	90.4921
13.5118	54.1459	6.84173	90.4019
13.5215	56.4766	6.85093	90.9557
13.5314	55.8962	6.86181	89.98
13.5409	55.5867	6.87118	91.4056
13.5506	57.2796	6.88136	90.2465
13.5601	56.6748	6.89071	91.475
13.5698	57.4606	6.90098	90.8051
13.5793	56.0592	6.91056	91.9206
13.5891	56.4143	6.92147	90.6305
13.5985	56.9294	6.97167	47.3237
13.6086	57.7743	6.98219	47.5337
13.6179	57.0905	6.99217	48.5601
13.6282	57.9313	7.00278	47.5862
13.6378	56.981	7.01259	49.2092
13.6477	57.1012	7.02346	48.3568
13.6571	58.0761	7.03307	48.8923
13.6671	56.0318	7.04306	47.7745
13.6765	56.9488	7.05262	48.6276
13.6857	58.0514	7.06357	47.4946
13.6951	57.0679	7.07331	48.4535
13.7049	56.0459	7.08388	47.6361
13.7143	56.3818	7.09372	48.7682
13.7237	57.7446	7.10424	48.4434
13.7331	58.0742	7.11408	48.9955
13.7433	56.8948	7.12385	48.0371
13.7525	58.442	7.13385	48.8951
13.7625	57.2488	7.14417	48.0932
13.772	58.0864	7.15384	49.2425
13.7823	58.189	7.16399	48.4405
13.7918	56.3024	7.17339	48.456
13.8013	55.7668	7.18357	48.4022
13.8105	57.9345	7.19319	48.4313
13.8207	58.0237	7.2027	47.7875
13.83	55.6767	7.21231	48.9436
13.8397	57.7898	7.22339	48.1296
13.8491	55.7757	7.23329	49.2643
13.859	56.3823	7.24267	48.4938
13.8682	57.7966	7.25246	48.3922
13.878	56.603	7.26327	48.102
13.8874	57.2394	7.27316	49.1506
13.8978	58.268	7.28327	48.6259
13.907	57.6297	7.29299	49.9444
13.9167	58.908	7.30342	48.5931
13.9263	56.2175	7.31382	49.2121
13.9366	57.6104	7.32371	48.3759
13.9458	56.275	7.33342	50.2525
13.9554	57.2081	7.3445	49.0087
13.9648	56.4276	7.35416	49.1396
13.9746	58.5647	7.3646	48.3759
13.9839	58.9284	7.37451	50.4963
13.9938	58.2028	7.38507	49.0307
14.0031	59.4523	7.39502	49.9426
14.013	58.5971	7.40495	49.0845
14.0223	58.7474	7.41502	49.561
14.0322	57.8853	7.42533	49.2306
14.0415	58.5991	7.43527	50.8122
14.0513	58.5224	7.44494	49.1483
14.0605	56.9623	7.45452	49.8074
14.0705	58.8536	7.46486	48.4838
14.0798	59.075	7.47476	49.9532
14.0896	58.9546	7.48505	49.1974
14.0988	58.3493	7.49488	50.0843
14.1084	56.4138	7.50473	49.2794
14.1178	57.6526	7.5146	50.583
14.1278	59.873	7.52522	49.4999
14.1373	57.9419	7.5352	49.8877
14.1472	59.4093	7.54507	48.926
14.1566	58.7589	7.55483	50.4262
14.1664	58.7426	7.5651	49.321
14.1756	58.6796	7.57439	50.0357
14.1853	58.5779	7.58508	49.2686
14.1948	59.2275	7.59468	50.7595
14.205	60.568	7.60568	50.6196
14.2144	60.1659	7.61504	51.0766
14.2246	59.915	7.62683	49.8508
14.234	59.0736	7.63644	50.0069
14.2437	60.2355	7.64803	49.9284
14.253	58.4771	7.6573	50.5808
14.2628	59.1847	7.66828	49.4939
14.2722	60.6654	7.67748	51.5646
14.2824	58.8371	7.68885	50.5009
14.2918	60.0998	7.69814	51.5956
14.3015	57.9036	7.70978	49.9927
14.3111	58.971	7.71956	51.0298
14.3212	60.4114	7.73226	50.5038
14.3306	61.132	7.74208	51.3858
14.3401	61.035	7.75363	50.6298
14.3495	59.9671	7.76299	51.1122
14.3596	60.4071	7.77665	50.5043
14.369	60.5143	7.78591	52.3426
14.3784	60.0185	7.79789	50.7798
14.3877	59.7073	7.80737	51.8706
14.3976	59.8329	7.81747	50.6213
14.4069	60.2797	7.82703	51.0226
14.4166	60.2015	7.83853	50.7396
14.4259	60.001	7.84806	50.803
14.4359	59.6153	7.85812	50.8672
14.4452	61.1654	7.8671	51.3989
14.4551	60.9604	7.87917	50.9587
14.4646	61.0496	7.88857	51.2764
14.4744	61.0438	7.90179	50.8716
14.484	60.7461	7.91126	51.296
14.4939	60.8167	7.92232	51.6675
14.5036	60.7924	7.9316	52.5195
14.5136	60.1013	7.94574	51.4444
14.5228	60.8273	7.95519	51.739
14.5326	60.4653	7.9663	51.9804
14.5418	60.0805	7.97596	52.2957
14.5519	61.697	7.98754	51.7145
14.5613	60.9278	7.99689	51.7562
14.571	61.5429	8.01057	52.0525
14.5805	62.0614	8.02011	51.9041
14.5903	61.0406	8.0327	51.2579
14.5995	60.5767	8.04232	52.3517
14.6096	60.3712	8.05536	51.5557
14.6192	60.8584	8.06499	51.6506
14.6289	61.2811	8.07575	52.1453
14.6383	61.4987	8.08523	53.1528
14.6481	61.3566	8.09921	52.7138
14.6576	61.5878	8.10847	53.6616
14.6673	61.3117	8.11902	52.7111
14.677	61.5739	8.12839	53.0652
14.6865	62.7741	8.14082	51.9255
14.6961	61.2398	8.15035	52.7413
14.7056	62.6622	8.16153	52.1955
14.7149	61.7684	8.17089	52.6054
14.7244	60.8542	8.18211	51.618
14.7338	61.1596	8.19144	52.5687
14.7434	60.5765	8.20225	51.4083
14.7525	62.4407	8.2119	53.8495
14.7625	62.1965	8.22463	52.7035
14.7718	62.4625	8.23426	53.2758
14.7819	61.4687	8.24463	52.6248
14.7914	62.1053	8.25391	53.8548
14.7975	61.0305	8.26453	52.752
14.8008	62.6001	8.27415	53.1539
14.8103	61.2182	8.2856	52.9294
14.82	62.2291	8.29486	53.9827
14.8294	61.9675	8.30604	53.0429
14.8391	61.8276	8.31552	53.9227
14.8483	62.597	8.32654	52.7812
14.858	62.243	8.33632	54.1227
14.8673	63.0751	8.34756	54.3713
14.8772	62.8932	8.3571	54.1395
14.8866	61.9601	8.36773	54.0252
14.8965	63.081	8.3775	54.4889
14.9058	61.7649	8.38779	52.8861
14.9158	62.7686	8.39786	54.187
14.9253	63.0607	8.4079	53.447
14.9351	62.1831	8.41739	54.6383
14.9447	62.092	8.42831	53.2437
14.9544	62.9296	8.43788	54.4603
14.964	63.0398	8.44853	53.0639
14.974	62.0136	8.45823	53.9357
14.9833	63.4529	8.46934	53.838
14.9928	64.2572	8.47903	54.4384
15.0021	62.0031	8.48983	53.4375
15.0116	62.8896	8.5	53.9979
15.0213	64.7586	8.50993	53.8359
15.031	62.6239	8.51977	54.7897
15.0405	62.2932	8.52972	53.7157
15.0499	62.3933	8.53945	54.4345
15.0595	62.9189	8.55022	54.155
15.0691	62.3732	8.56027	54.8346
15.0785	62.7573	8.57042	54.205
15.088	62.0619	8.58019	54.7963
15.0977	63.9725	8.59001	53.6373
15.1078	63.7509	8.59962	54.9927
15.1174	62.9827	8.60947	53.6187
15.1271	63.2624	8.61957	55.2833
15.137	64.414	8.63059	54.1052
15.1465	63.4257	8.64062	55.3096
15.156	63.0698	8.6506	54.6956
15.1656	63.1271	8.66027	55.4532
15.1754	64.0587	8.66998	54.2671
15.185	65.3443	8.68004	55.3218
15.1947	64.3416	8.69007	54.3768
15.204	64.0375	8.70026	55.2185
15.2135	63.6223	8.71004	55.2441
15.223	64.3842	8.72031	55.7298
15.2325	64.0842	8.73112	56.0712
15.242	64.5842	8.74129	56.1898
15.2516	64.3979	8.75141	55.3417
15.2613	64.4736	8.76131	55.7953
15.2706	64.4419	8.77155	55.6229
15.2803	63.7929	8.78172	55.8356
15.2897	64.3453	8.79161	55.5179
15.2996	64.9965	8.80172	56.5102
15.309	63.781	8.81182	55.4249
15.3187	65.6844	8.82164	55.5534
15.3284	65.4102	8.83197	55.2788
15.3383	65.8938	8.84187	56.1035
15.3482	64.9897	8.85172	54.5527
15.3577	64.21	8.86194	55.6345
15.3668	64.5762	8.87212	55.0236
15.3767	64.6355	8.88216	55.607
15.3863	65.5428	8.89204	54.5075
15.3961	65.7854	8.90265	55.6482
15.4055	64.996	8.91239	55.5385
15.4151	65.1705	8.92281	56.0841
15.4248	64.2374	8.9331	55.6531
15.4347	65.7752	8.94317	55.9281
15.4445	65.0527	8.95309	56.5917
15.4541	65.0345	8.96304	56.2817
15.4637	66.6777	8.97302	55.2237
15.4733	66.3881	8.9835	56.5781
15.4827	65.7052	8.99311	55.4824
15.4924	66.7518	9.00296	55.8699
15.5019	67.0825	9.01279	54.6033
15.5116	66.5942	9.02265	56.9705
15.5211	65.8149	9.03222	55.0401
15.5305	66.1422	9.04215	55.8069
15.54	66.392	9.05234	55.5585
15.5494	66.2039	9.06239	57.2456
15.5594	65.6189	9.07222	56.0869
15.5688	66.4348	9.08201	56.5521
15.5785	67.2883	9.0921	55.4082
15.5882	66.4159	9.10226	57.0179
15.5975	66.2517	9.1127	55.9267
15.6072	68.3432	9.12305	57.1402
15.6168	67.2532	9.13379	57.0639
15.6266	66.5802	9.14406	57.0654
15.6362	65.5314	9.15443	56.4624
15.6458	65.4556	9.16449	57.1356
15.6555	66.9394	9.17462	55.7208
15.6652	66.648	9.18443	56.5898
15.6746	65.8103	9.19449	56.5199
15.6845	67.407	9.20415	57.7278
15.6943	66.5531	9.21486	57.0024
15.704	66.7636	9.22407	59.198
15.7136	66.8661	9.23467	56.9138
15.7231	67.143	9.24398	57.6104
15.7324	67.4779	9.25454	57.0848
15.7419	66.8559	9.26376	58.6764
15.7513	66.7591	9.27423	56.6985
15.7607	66.8159	9.28369	59.2048
15.77	66.9355	9.29462	56.8387
15.7794	67.3084	9.30425	59.4689
15.789	67.3125	9.31612	57.403
15.7988	67.0348	9.32558	57.662
15.8081	68.4369	9.33689	57.6649
15.8177	67.0091	9.34625	57.8529
15.8271	66.653	9.3568	57.1649
15.8367	66.3567	9.36643	58.1064
15.846	67.4896	9.37823	57.0136
15.8556	67.3713	9.38765	57.6061
15.8653	68.1657	9.39817	58.1568
15.8746	67.9276	9.4077	57.3606
15.8839	68.2572	9.41997	57.3359
15.8935	67.657	9.42957	58.5414
15.9027	67.5731	9.44194	57.956
15.9122	67.2314	9.45157	58.066
15.9215	69.7192	9.46148	58.277
15.9314	67.9171	9.47129	58.6794
15.9408	67.7386	9.48144	57.9368
15.9502	67.6184	9.49072	57.2672
15.9598	67.7594	9.50248	57.873
15.9697	68.0467	9.51174	58.113
15.9795	67.3838	9.52649	58.5386
15.9894	67.5646	9.53617	58.4878
15.999	68.2926	9.54796	57.9487
16.0086	68.5487	9.5575	59.5802
16.018	68.9654	9.56898	58.262
16.0276	68.053	9.5783	59.0739
16.0372	69.3331	9.59277	59.2217
16.0466	68.7301	9.60237	59.0881
16.0563	67.7276	9.61494	59.0094
16.0656	68.1911	9.62454	59.144
16.0755	68.2267	9.63853	58.9163
16.0852	68.7202	9.64781	59.0301
16.0949	68.651	9.65858	58.128
16.1045	68.3207	9.66778	58.9941
16.1142	68.1487	9.6788	58.8243
16.1234	68.4766	9.68806	59.9823
16.1329	68.6795	9.70272	59.4285
16.1424	68.1555	9.71204	61.2304
16.1522	68.7364	9.72436	59.4229
16.1619	67.7481	9.73389	60.3216
16.1717	68.6383	9.74528	59.2565
16.1812	68.919	9.75498	59.399
16.191	69.9276	9.76786	59.5244
16.2008	71.0184	9.77725	59.962
16.2103	69.0936	9.79083	59.1931
16.2202	69.27	9.79999	60.9798
16.23	69.4261	9.81241	58.8906
16.2393	69.4732	9.82193	60.3992
16.2489	70.3392	9.83251	59.2525
16.2585	69.5991	9.84197	60.6049
16.268	69.6116	9.85317	59.6069
16.2777	69.5093	9.86229	60.3227
16.2874	69.4253	9.87418	59.7256
16.297	69.9456	9.88354	61.1549
16.3068	70.4168	9.89412	60.1047
16.3166	69.6524	9.90335	61.9404
16.3265	70.3768	9.91405	60.678
16.3359	70.5283	9.92359	61.116
16.3453	69.9787	9.93581	60.3059
16.3548	70.0247	9.94579	61.1646
16.3646	69.5358	9.95785	60.8938
16.3744	69.6552	9.96745	61.2365
16.3839	70.6637	9.9775	60.0669
16.3936	71.8144	9.98738	61.0348
16.4033	70.8312	9.99735	60.5535
16.4127	71.5403	10.007	61.6131
16.4223	70.5987	10.0174	60.9611
16.4315	70.9259	10.0269	60.9965
16.4412	68.7343	10.0374	61.4561
16.4507	69.877	10.0471	62.2298
16.4602	70.3356	10.0582	61.4174
16.4695	70.0634	10.0682	61.2754
16.479	70.5119	10.0781	60.4796
16.4882	70.941	10.0878	60.9311
16.4978	72.0344	10.0976	60.629
16.5072	70.4133	10.1073	61.4368
16.5169	70.7892	10.1175	59.9951
16.5267	71.2716	10.127	61.1467
16.5361	71.5981	10.1369	60.5377
16.5457	70.5859	10.1465	62.1196
16.5551	70.8091	10.157	61.1649
16.5648	70.8706	10.1672	61.8749
16.5744	71.7678	10.178	61.4707
16.5841	71.3198	10.1877	61.8878
16.5937	71.1506	10.1983	60.6201
16.6033	71.8331	10.2078	60.91
16.6129	72.1845	10.2181	60.901
16.6226	71.2478	10.2281	61.2905
16.632	71.7533	10.2383	60.7444
16.6419	70.6499	10.2484	62.9614
16.6512	72.3683	10.2584	61.5025
16.6606	72.4863	10.2683	62.5476
16.67	72.0866	10.2787	61.7433
16.6795	70.8885	10.2884	62.763
16.6893	71.8935	10.2989	61.6912
16.6986	72.3054	10.3083	62.4705
16.7082	70.6954	10.3179	61.7835
16.7178	71.9607	10.3278	61.835
16.7276	73.3714	10.3384	61.8822
16.7371	71.8004	10.3482	62.7708
16.7464	72.7735	10.3583	62.2021
16.7558	73.3937	10.3681	62.9348
16.7654	71.2986	10.3777	63.3906
16.7751	73.216	10.3878	63.426
16.7851	73.0922	10.3982	62.0766
16.7947	72.5483	10.408	63.5273
16.8039	72.3634	10.4182	62.4867
16.8133	72.3078	10.428	63.0409
16.8229	72.5008	10.4379	62.688
16.8327	72.427	10.4474	63.0461
16.8421	71.7746	10.458	62.1942
16.8517	72.0256	10.4675	63.3658
16.861	72.641	10.4777	61.9669
16.8703	75.1116	10.4874	63.1901
16.8797	72.7276	10.4968	63.2419
16.8889	73.1373	10.5069	63.0557
16.8985	73.3138	10.5164	62.6747
16.9078	73.7523	10.5264	63.4232
16.9176	74.3733	10.5363	62.7752
16.9273	74.2861	10.5464	63.7647
16.9367	74.1448	10.5567	63.0774
16.946	71.3266	10.5668	64.076
16.9555	73.2153	10.5773	63.233
16.9649	73.7772	10.5872	63.8368
16.9746	74.4783	10.5974	62.7014
16.984	73.7994	10.6071	64.0187
16.9936	74.8767	10.6171	63.0342
17.0033	73.338	10.6268	63.9935
17.0125	75.3482	10.6366	62.7173
17.0226	72.1856	10.6466	63.979
17.032	73.6651	10.6565	64.2401
17.0416	73.8657	10.6663	64.4406
17.0512	74.1085	10.6763	63.0768
17.0607	74.1682	10.6859	63.8274
17.0699	72.7369	10.6957	62.6601
17.0792	73.3393	10.7055	65.0169
17.0884	72.7684	10.7157	64.0692
17.0978	73.5525	10.7254	65.0015
17.1073	73.5846	10.7361	63.0488
17.1166	74.7398	10.7454	64.5432
17.1259	73.4289	10.7551	63.5184
17.1354	73.1531	10.7646	65.2336
17.145	73.2902	10.7749	64.1323
17.1543	74.5482	10.7846	64.3111
17.1636	74.0965	10.7947	64.4235
17.1733	74.5886	10.8042	65.1808
17.1827	75.7032	10.8145	64.2406
17.1926	75.3314	10.8242	65.6993
17.2018	74.8081	10.8348	64.2836
17.2113	74.6311	10.8444	64.939
17.2207	74.1998	10.8547	64.0148
17.2301	73.4749	10.8642	65.2943
17.2395	74.9103	10.8753	65.1474
17.2492	75.78	10.8845	66.1352
17.2585	74.9613	10.8955	65.0202
17.2682	76.2509	10.905	64.7161
17.2778	74.8481	10.9161	64.2072
17.2876	75.3849	10.9252	65.14
17.2969	75.6077	10.9363	64.236
17.3062	74.3343	10.9459	65.037
17.3157	75.8329	10.9571	65.1857
17.325	74.983	10.9664	65.4489
17.3342	76.5517	10.9764	65.6017
17.344	74.5726	10.9855	66.0121
17.3538	75.6795	10.9965	65.0852
17.3629	74.9848	11.0056	65.8114
17.3723	75.7468	11.0165	65.143
17.3818	74.3407	11.026	66.1088
17.3913	74.4033	11.0361	65.0102
17.4005	75.5287	11.0456	66.0776
17.41	75.8938	11.0557	64.8834
17.4195	75.7488	11.0655	65.5198
17.4288	76.1862	11.0755	66.2321
17.4383	76.096	11.0849	67.1688
17.448	76.4861	11.0954	65.2791
17.4573	75.6782	11.1046	66.0556
17.4666	76.8657	11.1154	65.549
17.4762	76.2583	11.125	65.8864
17.4858	76.6737	11.1373	66.4191
17.4955	76.3079	11.147	66.1846
17.5052	77.0455	11.1585	66.0177
17.5147	74.4198	11.1677	65.8343
17.5239	75.9483	11.1785	67.0143
17.5332	75.8126	11.1881	67.4686
17.5425	76.3324	11.1992	66.7092
17.5522	74.9051	11.2087	66.8852
17.5614	76.3023	11.22	65.9275
17.5714	77.2025	11.2292	67.945
17.5808	77.7376	11.2406	66.6549
17.5903	75.9709	11.2498	68.1321
17.5999	77.569	11.2618	66.8485
17.6098	79.0118	11.2713	66.1961
17.6193	77.534	11.2835	67.3091
17.6291	77.3398	11.2931	68.098
17.6387	77.147	11.3051	67.2667
17.6484	77.7594	11.3143	67.6301
17.6579	78.0417	11.3262	66.4415
17.6674	77.815	11.3358	67.1258
17.6766	77.0134	11.347	67.9836
17.6861	77.2527	11.3563	68.0294
17.6959	77.6199	11.3676	67.2242
17.7051	78.9622	11.3767	68.1511
17.7145	77.3009	11.3887	67.3759
17.724	77.6451	11.3981	67.6556
17.7337	77.7973	11.4096	68.566
17.743	77.0955	11.4192	68.5792
17.7525	78.7389	11.4305	67.8366
17.7617	79.0471	11.4397	67.793
17.7708	77.4359	11.4509	68.264
17.7808	78.5736	11.4605	69.8002
17.7901	77.9273	11.4715	67.8861
17.7995	77.6826	11.4813	67.9031
17.8091	78.4804	11.4928	68.7331
17.8184	77.8195	11.5019	68.878
17.828	78.8441	11.5123	68.1064
17.8378	78.6337	11.522	69.7318
17.8474	78.9326	11.5318	68.2949
17.8572	77.9922	11.5409	69.2743
17.8666	77.506	11.5518	67.3265
17.8763	77.2147	11.561	69.6359
17.8855	79.8814	11.5719	68.17
17.8953	79.4805	11.5815	69.3963
17.9045	79.6501	11.5912	68.8141
17.9139	79.5198	11.6002	68.9287
17.9237	78.8148	11.6112	68.392
17.933	79.8366	11.6205	70.119
17.9423	78.6916	11.6299	68.3347
17.9519	80.0823	11.6395	68.9627
17.9614	81.1119	11.649	68.2756
17.9715	78.6261	11.6586	70.0222
17.9809	79.4233	11.669	68.3171
17.9904	79.5492	11.6783	69.619
17.9997	79.625	11.6883	68.1619
18.0096	80.8952	11.698	70.0745
18.019	79.7022	11.7079	68.7895
18.0284	79.601	11.7178	70.6436
18.0379	79.6717	11.7281	68.5232
18.0475	79.5865	11.7375	69.7094
18.0569	81.0353	11.7471	69.0728
18.0664	79.8562	11.7568	70.3067
18.0756	80.5323	11.767	69.4552
18.085	80.4091	11.7764	70.2854
18.0945	79.7595	11.786	69.811
18.1038	80.1305	11.7956	70.5484
18.1132	80.7815	11.8056	70.3757
18.1226	81.2837	11.8155	70.229
18.1323	79.4822	11.8254	69.716
18.142	81.2342	11.8348	71.0173
18.1517	79.6885	11.8447	69.7005
18.1615	78.6172	11.8546	70.9365
18.1709	79.3476	11.8644	69.3099
18.1808	80.3127	11.874	70.3713
18.1902	79.9079	11.8838	69.1055
18.2001	79.0404	11.8934	70.4731
18.2093	79.9609	11.9034	70.6326
18.2188	79.9933	11.9131	70.3364
18.2283	80.6242	11.9227	69.7395
18.2379	79.9422	11.9323	70.0304
18.2471	80.2752	11.9421	69.8771
18.2564	80.4957	11.9517	71.4719
18.2658	81.2115	11.9614	70.8475
18.2751	79.7558	11.9712	71.8453
18.2847	80.4177	11.9807	70.2916
18.2939	81.2978	11.9905	71.8651
18.3033	81.8444	12.0007	71.1325
18.3131	80.316	12.011	71.1485
18.3224	83.3248	12.0211	71.469
18.3323	81.4665	12.0308	72.4003
18.3417	81.7153	12.0402	70.8829
18.3514	81.4058	12.0497	72.5152
18.3609	81.3136	12.059	70.7525
18.3702	81.7127	12.0689	72.6487
18.3796	81.9148	12.079	70.9106
18.3896	82.0348	12.0889	72.2185
18.3989	82.2527	12.0986	70.8488
18.4084	83.566	12.1082	71.7639
18.4182	83.1963	12.1185	72.1793
18.4277	82.0339	12.1288	72.5464
18.4372	81.8433	12.1386	70.7316
18.4468	81.9434	12.1487	72.2999
18.4566	82.2729	12.159	71.577
18.4662	81.5618	12.1688	72.1804
18.4756	81.1759	12.1789	72.0224
18.4855	83.0238	12.1885	72.4042
18.4947	81.6099	12.1989	71.9407
18.5046	83.2296	12.2084	72.9828
18.5139	82.6122	12.2187	72.9791
18.5234	82.6878	12.2284	73.7242
18.5328	82.9019	12.2392	72.6736
18.5424	84.3029	12.2488	72.9837
18.552	81.287	12.2594	73.2546
18.5618	82.4351	12.2694	73.1855
18.571	81.4844	12.2808	73.4096
18.5803	82.2978	12.2905	73.5271
18.59	81.8628	12.3012	72.8681
18.5996	82.4349	12.3107	72.8277
18.609	83.3072	12.3213	72.7922
18.6186	82.8521	12.331	73.7313
18.6283	82.8966	12.3411	72.3815
18.6378	82.7049	12.3507	73.3881
18.6473	82.885	12.362	72.6678
18.6568	83.6608	12.3715	73.5493
18.6666	83.668	12.3828	72.8263
18.6763	83.2206	12.3922	75.4629
18.6855	84.4061	12.4025	73.6327
18.6952	83.9811	12.4121	74.6061
18.7047	83.2546	12.4236	74.1466
18.7143	83.8368	12.433	74.7112
18.724	85.237	12.444	73.6876
18.7338	83.9622	12.4536	74.9537
18.7434	83.3151	12.4648	74.1919
18.7532	84.1231	12.4742	74.0536
18.7626	84.9848	12.4853	73.8924
18.7724	84.1119	12.4943	73.3526
18.7819	84.6321	12.5057	72.452
18.7919	85.8956	12.5147	74.0206
18.8018	86.9236	12.5269	73.6128
18.8117	86.4609	12.5361	75.0326
18.8217	88.1356	12.5492	74.4222
18.8324	88.7182	12.5587	74.7938
18.8427	89.7449	12.5697	74.3429
18.8533	89.5647	12.5789	74.9309
18.8635	88.7727	12.5901	74.021
18.874	87.0638	12.5998	74.8457
18.8845	88.5231	12.6099	73.5725
18.8959	88.6253	12.619	76.5934
18.9065	90.4338	12.63	74.3792
18.9169	89.8342	12.6394	76.5756
18.9275	89.9107	12.6501	74.5029
18.9386	90.5656	12.6594	76.3964
18.949	90.0378	12.6696	74.7222
18.9596	89.7815	12.6787	76.2241
18.9701	91.2011	12.6908	73.6845
18.981	91.1289	12.7006	74.7582
18.9917	90.6567	12.7134	75.2369
19.0025	90.0775	12.7227	75.4386
19.0127	92.129	12.7359	74.7465
19.0232	89.9213	12.7453	75.096
19.0336	89.9423	12.757	75.5602
19.0445	90.408	12.7664	75.3829
19.0549	92.2317	12.7773	74.6668
19.0658	89.7107	12.7865	75.2322
19.0761	91.6722	12.799	75.9508
19.0866	90.8424	12.8082	76.6647
19.0968	90.3906	12.8185	76.2595
19.1076	91.186	12.8277	77.4196
19.1181	91.227	12.8414	75.8707
19.1293	91.1828	12.8509	75.692
19.1399	89.4999	12.8644	76.382
19.1511	90.7631	12.8737	76.0708
19.1617	91.6298	12.8859	75.6972
19.1722	90.763	12.8949	78.1606
19.1825	89.7817	12.9072	76.2768
19.1925	89.1994	12.9169	76.6752
19.2023	89.2512	12.9275	77.112
19.2121	87.9991	12.9367	77.4173
19.2219	86.5723	12.9478	76.5545
19.2318	87.2293	12.9571	77.6312
19.2415	88.2757	12.9674	77.7733
19.2512	86.9269	12.9769	78.1386
19.2609	87.0564	12.9876	77.6365
19.2708	87.7556	12.9973	78.4406
19.2805	87.4768	13.0074	76.8004
19.2903	87.629	13.0168	77.5149
19.2999	86.2985	13.0278	76.1363
19.3094	85.9225	13.0372	77.9943
19.3187	85.9213	13.0481	76.7937
19.3284	86.7972	13.0578	77.1712
19.3375	87.3009	13.0683	77.1729
19.3468	85.2113	13.0779	78.2952
19.3562	85.9205	13.0889	78.0105
19.3656	84.6611	13.0988	78.3643
19.3752	86.9354	13.109	77.7499
19.3846	85.4812	13.1188	78.5334
19.3937	84.7687	13.13	76.893
19.4035	85.7479	13.1395	77.425
19.4131	85.646	13.1502	76.8084
19.4225	85.2805	13.1599	78.8577
19.432	86.8644	13.17	77.3029
19.4413	87.0861	13.1798	78.0448
19.4505	86.0023	13.1897	78.3901
19.46	86.6264	13.1996	79.8396
19.4694	85.6252	13.2097	78.3071
19.4793	86.0567	13.2193	79.033
19.4887	86.2856	13.2306	78.7755
19.4978	86.4586	13.2406	79.7898
19.507	86.1691	13.2508	78.5267
19.5163	85.5641	13.2607	78.7714
19.5259	84.952	13.2715	78.4654
19.535	85.1766	13.2812	79.1878
19.5444	85.7101	13.2915	78.331
19.5533	84.1918	13.3016	79.2426
19.5627	84.9955	13.3114	78.0829
19.572	86.001	13.3212	78.2617
19.5813	85.7944	13.332	79.3351
19.5907	85.936	13.3418	79.8028
19.5998	86.7028	13.3521	79.6887
19.6091	85.53	13.3622	79.8752
19.6187	86.55	13.3719	78.7629
19.6283	85.8404	13.3813	79.9242
19.6378	86.005	13.3911	79.3951
19.647	85.7847	13.4009	79.5745
19.6564	85.6457	13.4116	80.0476
19.6658	85.678	13.4217	81.1343
19.6751	86.9582	13.4317	79.1208
19.6845	86.8856	13.4419	80.475
19.6938	86.1959	13.452	79.0458
19.703	85.5677	13.4616	80.3274
19.7126	86.8449	13.4711	79.8921
19.7222	87.0501	13.4813	79.5506
19.7313	86.8992	13.4913	80.3145
19.7405	85.5715	13.501	80.4291
19.7498	86.7368	13.5113	80.4354
19.7593	85.8738	13.5214	80.6682
19.7686	86.6153	13.5313	79.7981
19.778	86.3191	13.5414	80.3093
19.7875	86.5757	13.5515	80.3093
19.797	86.9568	13.5617	80.4773
19.8064	86.7527	13.5718	79.5135
19.816	86.2396	13.5814	80.2048
19.8255	87.149	13.5919	79.848
19.8349	87.9895	13.6018	79.6471
19.8443	87.6213	13.6119	79.6974
19.8536	86.7989	13.6215	80.7855
19.8632	85.4744	13.6327	81.5603
19.8723	87.6945	13.6423	81.0724
19.8813	87.0978	13.6535	80.8771
19.8908	87.2187	13.6629	81.3775
19.8999	86.716	13.6732	80.542
19.9092	85.7873	13.6827	81.5125
19.9182	86.7532	13.6935	80.4899
19.9277	86.9483	13.7028	82.3147
19.9368	86.1659	13.7132	80.5399
19.946	87.7549	13.7227	81.534
19.9556	86.5011	13.7331	80.3441
19.9647	87.7158	13.7424	81.6296
19.9739	87.8546	13.7526	80.3777
19.9839	86.6196	13.7622	81.6943
19.9933	86.6256	13.774	81.4334
20.0032	87.7585	13.7836	81.0841
20.0122	86.8595	13.7936	81.1978
20.0218	87.4941	13.8032	82.9295
20.0309	86.9787	13.8133	82.1599
20.0401	88.2914	13.8229	82.6028
20.0495	88.0997	13.8335	82.2102
20.0588	87.5481	13.8431	82.6311
20.0682	87.4919	13.8548	83.0022
20.0773	87.8275	13.8642	82.5386
20.0863	86.7297	13.8756	81.9165
20.0954	88.0066	13.8853	82.4244
20.1047	88.5013	13.8952	81.5639
20.1144	87.7505	13.9047	83.6633
20.1236	87.7088	13.915	83.2409
20.1329	89.0014	13.9242	84.1105
20.142	89.2338	13.9351	82.3196
20.1513	88.7285	13.9444	84.2277
20.1605	88.8317	13.9549	83.3368
20.1696	88.9604	13.9643	83.3663
20.1791	88.5077	13.9753	83.25
20.1883	88.5036	13.9845	84.8448
20.1979	89.0602	13.9948	82.3179
20.2074	87.9389	14.004	84.833
20.2169	88.5377	14.0153	83.7476
20.2261	89.3906	14.0247	85.3778
20.2354	88.8158	14.0348	84.9209
20.245	89.0428	14.044	84.1344
20.2547	89.3581	14.0545	82.9791
20.2641	88.751	14.0639	84.1923
20.2733	89.6948	14.0767	82.8216
20.2829	90.171	14.0862	83.7097
20.292	90.4309	14.0991	83.5677
20.3017	88.9871	14.1084	85.5888
20.311	90.1385	14.122	83.6166
20.3202	90.1876	14.1316	84.055
20.3292	89.266	14.1434	83.6873
20.3387	89.1002	14.1527	85.1071
20.348	90.2284	14.1654	85.0227
20.3576	88.9462	14.1746	85.5859
20.3668	89.3243	14.1849	84.2222
20.3762	90.6802	14.1945	85.3046
20.3857	90.1382	14.206	84.0525
20.3949	91.3408	14.2156	85.3714
20.4043	90.1291	14.2254	83.5038
20.4139	90.0286	14.2346	86.4265
20.4236	90.3156	14.2453	84.1853
20.4333	89.4431	14.2546	84.4863
20.4425	91.0378	14.2648	83.1648
20.4519	89.2865	14.2743	84.7798
20.4613	90.766	14.2853	84.5303
20.4708	89.3878	14.2945	85.4999
20.4799	90.3547	14.3073	84.9173
20.4892	92.268	14.3168	84.4607
20.4986	91.161	14.3293	84.2211
20.5079	91.3532	14.3387	84.1372
20.5171	91.1257	14.3495	84.9789
20.5266	91.2992	14.3589	85.6514
20.5359	90.28	14.3713	85.9037
20.5453	89.805	14.3804	86.0958
20.5544	44.0547	14.393	84.9181
20.564	45.2889	14.4021	86.7105
20.5642	47.7959	14.4142	85.3495
20.5747	45.6739	14.4236	86.9597
20.5843	46.7862	14.4359	85.127
20.5938	45.7347	14.4452	86.2706
20.6034	46.312	14.4556	85.3845
20.6131	46.3971	14.4648	86.4492
20.6225	45.6502	14.4764	85.0946
20.6324	46.0537	14.4861	86.4466
20.642	45.8098	14.4978	86.035
20.6517	46.4335	14.5072	88.4325
20.661	46.2585	14.5177	86.6072
20.6708	45.1513	14.5271	86.8599
20.6804	46.1265	14.5379	86.3676
20.6904	45.5216	14.5473	86.9088
20.7001	46.085	14.5579	86.8891
20.7099	45.2289	14.5675	88.6164
20.7194	44.4954	14.5779	87.105
20.729	45.2701	14.5874	87.3199
20.7386	45.0765	14.5971	86.9758
20.748	46.4401	14.6066	87.6008
20.7578	47.2621	14.6178	87.3203
20.7676	48.7422	14.6273	87.7375
20.777	48.3767	14.6372	87.6883
20.7869	47.8101	14.6465	87.8479
20.7963	47.8663	14.6562	86.2993
20.8058	46.9732	14.6659	87.1693
20.8156	47.2544	14.6757	87.0593
20.8253	47.1643	14.6853	87.7888
20.8348	47.5366	14.6969	86.5422
20.8444	47.3579	14.7063	88.6464
20.8537	46.9948	14.7165	87.2249
20.8631	45.1696	14.7262	87.5148
20.8726	46.4167	14.7363	87.1924
20.8822	47.0379	14.7459	86.9271
20.8918	45.1567	14.7565	87.0518
20.9011	46.9986	14.7662	89.0514
20.9107	46.3928	14.7759	88.5498
20.9202	46.7862	14.7853	89.4743
20.93	47.392	14.7952	88.3056
20.9398	47.514	14.8051	88.3918
20.9492	47.4013	14.8154	88.1012
20.9589	47.9791	14.8249	89.0783
20.9686	47.8318	14.8356	87.7428
20.9782	46.2719	14.845	89.2132
20.9884	46.7281	14.8557	88.8521
20.9981	47.1493	14.8656	89.3171
21.0078	47.7431	14.8764	88.5005
21.0172	47.1765	14.8861	90.0419
21.0271	47.0256	14.8962	88.7191
21.0366	46.9616	14.9059	89.0101
21.0466	47.1391	14.9158	87.9587
21.0563	47.7524	14.9256	89.1965
21.0663	47.0318	14.9349	89.0711
21.076	47.264	14.9445	90.4516
21.0857	46.8705	14.9551	89.2807
21.0951	47.1789	14.9648	89.8503
21.1049	45.8637	14.9754	89.7035
21.1146	46.8782	14.985	90.3588
21.1241	47.8287	14.9951	90.1431
21.1337	47.6027	15.005	90.732
21.1433	46.8232	15.0156	89.0082
21.1528	47.7299	15.0256	89.9249
21.1623	47.3697	15.0353	89.0214
21.1719	46.4038	15.0449	90.3264
21.1818	46.6296	15.0551	90.2702
21.1917	48.0378	15.0651	90.2149
21.2018	48.4953	15.0751	89.0659
21.2115	48.5317	15.085	90.394
21.2211	47.2549	15.0948	88.9447
21.2306	48.0255	15.1042	89.9989
21.2405	47.7664	15.1147	89.2748
21.2502	49.0037	15.1247	90.7139
21.2602	47.3075	15.1351	89.9395
21.2698	48.1663	15.1447	91.3209
21.2798	48.4601	15.1554	89.4497
21.2896	49.7862	15.1649	91.7045
21.2993	47.6845	15.1746	90.503
21.309	48.938	15.1841	90.9485
21.3188	49.8235	15.1946	89.7652
21.3287	48.677	15.2045	90.678
21.3385	48.7286	15.2143	89.9416
21.3479	48.0585	15.2239	92.1994
21.3578	48.0762	15.235	91.3374
21.3673	47.5811	15.2445	91.7175
21.3774	48.5489	15.2563	91.4428
21.387	48.0132	15.2659	92.4059
21.3964	47.7357	15.2775	91.933
21.4058	48.4093	15.2868	92.728
21.4155	48.8561	15.2982	90.9305
21.4253	47.4702	15.3078	92.5755
21.4346	48.7252	15.3194	90.7913
21.4442	49.6009	15.3288	91.4164
21.4542	49.8885	15.3394	90.5339
21.4641	49.0101	15.3487	91.952
21.4736	47.4309	15.3602	91.0298
21.4835	48.745	15.3698	92.5496
21.493	48.9733	15.3817	92.2224
21.5026	49.3133	15.391	94.8113
21.512	48.2638	15.4026	93.3603
21.5216	48.5563	15.4124	95.4378
21.5315	49.94	15.4243	94.6134
21.5412	49.9342	15.4337	96.437
21.5509	49.1458	15.446	94.7142
21.5604	48.9124	15.4555	96.0549
21.5699	49.2606	15.4712	95.7132
21.5793	49.1356	15.4809	98.0031
21.5892	48.5612	15.4954	95.3952
21.5986	49.5631	15.5052	96.3345
21.6079	49.2347	15.5187	96.9659
21.6176	48.8387	15.5285	96.7206
21.6271	50.0387	15.5411	96.2714
21.6365	48.9751	15.5508	95.9109
21.646	48.7629	15.5637	96.4825
21.6554	48.6877	15.5738	97.4571
21.6649	48.7572	15.585	95.7646
21.6744	48.5575	15.5946	97.1971
21.6842	49.1608	15.6075	96.222
21.6938	49.9209	15.6173	98.1359
21.7036	49.1691	15.6321	97.3034
21.7129	49.2194	15.6421	97.7487
21.7223	49.8733	15.6574	97.7935
21.7318	49.3136	15.6677	97.7342
21.7415	49.9971	15.682	97.5054
21.7508	48.2141	15.692	98.0912
21.7604	50.3571	15.7049	97.5242
21.7701	50.6291	15.7146	99.1361
21.7796	50.2414	15.7298	97.9127
21.7893	50.2428	15.7396	97.1234
21.7986	48.5757	15.7543	95.7826
21.8085	49.5942	15.7641	97.8681
21.8182	48.7309	15.7796	95.9142
21.8278	49.8118	15.7895	96.7063
21.8375	49.6022	15.8019	97.08
21.8468	49.9424	15.8113	95.9673
21.8567	50.1052	15.8259	96.1944
21.8663	49.6033	15.8361	97.5851
21.8758	48.0673	15.8505	96.3854
21.8855	50.3663	15.8601	96.8194
21.8946	50.0189	15.8728	95.8001
21.9043	50.3	15.8823	95.2577
21.9139	49.6147	15.8947	96.2201
21.9232	50.1964	15.9041	95.3145
21.933	50.323	15.9166	94.2864
21.9424	50.5124	15.9261	94.8271
21.9518	50.0988	15.937	94.7954
21.9615	50.7359	15.9464	95.6965
21.9709	50.5503	15.9566	94.0353
21.9801	49.9221	15.9663	94.609
21.99	50.0592	15.9773	94.2966
21.9997	49.2061	15.9869	96.0291
22.0089	49.2868	15.9984	94.1545
22.0183	50.4223	16.0079	95.9662
22.0277	49.3751	16.0177	94.1257
22.0374	50.7994	16.0275	95.3375
22.0468	50.5541	16.0384	93.1282
22.0561	50.5455	16.0478	94.0216
22.0656	51.5684	16.0586	93.7135
22.075	50.3452	16.0682	94.8055
22.0846	49.7634	16.0794	93.2129
22.0943	51.0404	16.0888	93.6536
22.1037	50.2386	16.0993	91.933
22.1137	50.8322	16.1087	93.067
22.123	51.1663	16.1195	92.1388
22.1329	50.6535	16.1291	93.4757
22.1421	51.0016	16.1386	91.897
22.1515	50.3852	16.148	93.4196
22.1607	51.5254	16.1584	92.9823
22.1705	51.1193	16.168	93.5693
22.1798	50.6722	16.178	92.9851
22.1893	50.9089	16.1876	93.4827
22.1987	51.5986	16.198	92.7717
22.2083	51.4974	16.2078	94.3274
22.218	51.2618	16.2179	94.1491
22.2278	52.332	16.2274	95.7545
22.2374	51.5624	16.2374	95.1086
22.2472	52.1591	16.2467	94.9515
22.2567	51.9405	16.2577	93.8431
22.2663	50.9718	16.2675	93.8675
22.2758	50.7546	16.2776	93.5191
22.2855	51.8287	16.287	93.9604
22.2951	51.4159	16.2963	92.9583
22.3049	52.0267	16.3058	94.7708
22.3144	49.171	16.3162	94.4775
22.3239	52.5788	16.3259	95.7165
22.3334	51.9451	16.3351	95.2336
22.3429	51.129	16.3447	94.7295
22.3525	51.4688	16.3547	94.2749
22.362	49.1126	16.3644	95.5026
22.3714	51.4474	16.374	93.6241
22.3809	51.4827	16.3837	95.9753
22.3902	51.8518	16.3938	94.7553
22.3999	50.512	16.4034	95.0613
22.4094	52.1414	16.4132	94.1746
22.4193	51.4532	16.4224	94.9225
22.429	51.4478	16.4326	94.4598
22.4389	51.9863	16.4427	95.3364
22.4485	52.0706	16.453	96.2812
22.458	52.1404	16.4626	96.636
22.4675	51.4138	16.4729	95.3254
22.477	52.1525	16.4827	96.4307
22.4866	52.985	16.4926	94.6604
22.4962	53.3172	16.5022	95.319
22.5058	51.6215	16.512	95.2951
22.5153	52.4832	16.5213	96.393
22.5247	52.1468	16.5308	95.0325
22.5341	53.0174	16.5407	96.3188
22.5434	52.8266	16.5498	93.9133
22.5531	51.6473	16.5593	96.5943
22.5628	52.4601	16.5689	96.1774
22.5726	52.764	16.5785	96.4367
22.5823	53.1202	16.5877	95.8255
22.5922	53.5434	16.5976	97.4777
22.6018	53.6846	16.608	96.2288
22.6113	52.3912	16.6182	96.2911
22.621	52.8244	16.6279	94.4578
22.6306	53.0455	16.6379	96.6105
22.6401	52.1036	16.6474	95.4696
22.6498	53.3372	16.6573	96.5993
22.6594	53.7969	16.6667	95.5541
22.6689	52.8206	16.676	96.7884
22.6788	51.5976	16.6856	95.8471
22.6887	52.796	16.6954	97.5683
22.6979	53.5091	16.705	96.8663
22.7077	52.8334	16.7145	97.3838
22.7171	53.2369	16.7242	96.1356
22.7267	52.7941	16.7338	97.4932
22.7362	53.127	16.7437	97.2064
22.7459	52.9454	16.7531	97.9136
22.7554	53.5801	16.7624	97.4948
22.7647	52.5471	16.7724	97.6847
22.7739	51.1839	16.7821	96.6803
22.7837	55.0798	16.7923	98.0942
22.7932	54.3251	16.8021	96.3395
22.8027	53.3649	16.8116	98.9092
22.8124	53.3312	16.8211	97.8938
22.822	54.0391	16.8308	99.6274
22.8319	55.2215	16.8408	98.6919
22.8412	55.0703	16.8506	99.2657
22.8513	54.7169	16.8606	98.8081
22.8606	53.8009	16.8706	100.161
22.8701	52.3821	16.8806	98.8161
22.8798	53.1561	16.8911	100.173
22.8899	54.1622	16.9008	97.703
22.8996	53.3855	16.9112	99.6781
22.9096	53.8909	16.9211	99.2232
22.9191	55.0045	16.9312	99.796
22.9293	54.3261	16.941	99.5907
22.9388	54.599	16.9511	100.702
22.949	54.0592	16.9606	98.6546
22.9588	54.3207	16.9713	99.7546
22.9689	53.4968	16.9806	99.7089
22.9783	53.5492	16.9906	99.7386
22.9884	54.3807	17	98.0796
22.9979	53.6439	17.01	100.01
23.0077	54.5544	17.0194	99.2033
23.0174	54.7334	17.0291	101.111
23.0271	52.3959	17.0385	98.6931
23.0365	54.0441	17.0495	100.066
23.0463	53.7929	17.0589	96.9886
23.0559	53.9771	17.0688	100.37
23.0658	55.2991	17.0778	97.344
23.0754	55.8546	17.0874	101.192
23.085	54.206	17.0974	99.9616
23.0946	55.6641	17.1083	101.722
23.1042	54.5699	17.118	99.5673
23.1137	54.2913	17.1289	100.889
23.1236	54.0141	17.1383	97.6394
23.133	53.8172	17.1487	99.6437
23.1425	53.5395	17.1583	99.1627
23.1522	55.0755	17.1679	99.6839
23.1621	53.9446	17.1773	98.7957
23.1718	55.7051	17.1874	99.6277
23.1816	56.6383	17.197	97.2217
23.1912	55.4386	17.2073	99.8609
23.201	54.7892	17.2171	98.7779
23.2106	56.8036	17.2277	101.323
23.2201	55.7141	17.2374	100.118
23.2297	56.1188	17.2471	100.227
23.2392	55.5555	17.2566	98.3868
23.2492	54.583	17.267	100.281
23.2589	53.7863	17.2767	99.7237
23.2684	55.809	17.2874	99.7732
23.278	55.1678	17.2972	100.194
23.2879	55.9599	17.3074	100.666
23.2971	55.3062	17.3167	99.3812
23.3067	55.6438	17.3266	101.02
23.3162	55.0732	17.3364	100.162
23.3259	54.5804	17.3458	101.217
23.3354	55.5081	17.355	100.258
23.3449	56.291	17.3649	100.107
23.3545	55.2406	17.3738	97.7152
23.3639	55.7597	17.3831	102.15
23.3736	55.0506	17.393	100.663
23.3831	55.8591	17.4023	102.282
23.3926	55.5101	17.4116	101.345
23.4021	55.8207	17.4405	51.5967
23.4117	56.1942	17.461	51.6656
23.4212	56.02	17.4724	51.2733
23.4306	54.956	17.4821	52.1768
23.4402	57.1439	17.4919	50.6677
23.4498	55.5331	17.5013	51.9385
23.4592	55.1337	17.5115	50.9058
23.4689	56.0756	17.5209	52.4482
23.4788	56.7451	17.5314	51.8384
23.4885	55.5818	17.5412	51.7512
23.498	56.0194	17.5518	51.9627
23.5074	55.9845	17.5618	52.7171
23.5167	57.1712	17.5713	51.7787
23.5261	54.431	17.5812	53.0386
23.5357	55.8328	17.5919	52.5464
23.5449	56.3491	17.6016	52.4815
23.5547	57.2787	17.6132	52.1191
23.5643	56.5288	17.6226	52.2036
23.5742	56.758	17.6329	51.0532
23.5837	57.4264	17.6426	52.2495
23.5936	57.8324	17.6541	52.3859
23.6032	56.3283	17.6634	54.1534
23.6128	57.1891	17.6768	52.5217
23.6226	56.3241	17.686	54.1303
23.6324	56.4407	17.698	52.4104
23.6422	55.5491	17.7076	52.8062
23.6519	57.1329	17.7203	51.7974
23.6613	56.0808	17.7299	53.6668
23.6707	57.3828	17.744	52.8086
23.6802	56.0548	17.7536	53.1074
23.6899	56.9777	17.7664	52.6778
23.6995	58.477	17.7761	54.0172
23.7092	57.2084	17.7892	52.8047
23.7187	56.0539	17.7988	53.2757
23.7282	57.99	17.8095	53.034
23.7375	57.1141	17.8191	53.3005
23.747	57.0576	17.8307	52.3636
23.7564	59.5516	17.8397	53.2561
23.766	56.6553	17.8526	52.3629
23.7753	57.1576	17.862	53.4077
23.7848	57.6273	17.874	53.7024
23.7948	58.8667	17.8836	52.9976
23.8047	57.5995	17.8961	53.1444
23.8141	57.9025	17.9055	54.1168
23.8239	57.1905	17.9157	53.7856
23.8336	58.9451	17.9253	53.7537
23.8436	57.5558	17.9358	53.3473
23.8532	58.3306	17.9452	54.2535
23.8632	58.394	17.9596	53.3674
23.8729	57.7107	17.969	53.8841
23.8823	57.1346	17.9795	53.3287
23.892	58.1788	17.989	53.3858
23.9015	58.8837	18.0005	53.875
23.9112	57.4649	18.0097	54.7375
23.9207	59.6628	18.0201	53.289
23.9305	59.0004	18.0295	54.2286
23.9399	57.5977	18.0412	54.3446
23.9493	58.2301	18.0506	53.749
23.9586	58.3453	18.0615	53.3865
23.968	58.217	18.0706	54.8153
23.9774	59.3993	18.0837	54.162
23.987	58.1068	18.0928	54.797
23.9965	57.4783	18.1038	54.2601
24.006	57.918	18.1129	55.6215
24.0153	58.5275	18.1249	54.8348
24.0248	58.4178	18.1344	54.7642
24.0345	59.0533	18.1455	54.497
24.044	57.5392	18.1548	55.1319
24.0533	58.5988	18.1653	54.2161
24.0629	58.4877	18.175	54.9525
24.0725	60.0462	18.1862	54.4211
24.082	58.6765	18.1955	55.8493
24.092	57.2944	18.2057	53.8915
24.1017	59.0882	18.2153	55.2073
24.1112	59.2931	18.2251	54.3901
24.1207	59.5525	18.2345	55.0773
24.1304	57.8357	18.2462	53.8913
24.1402	59.028	18.2559	55.0814
24.15	59.4172	18.2669	54.3753
24.1594	59.6591	18.2766	55.1157
24.1694	59.8092	18.2869	54.048
24.1791	60.2273	18.2965	55.7047
24.1893	60.1366	18.3073	54.3463
24.199	59.5842	18.3171	54.6071
24.2087	60.7684	18.3282	54.8125
24.2184	59.02	18.338	55.5066
24.228	60.5472	18.3481	54.6026
24.2377	59.664	18.3577	55.6559
24.2471	59.784	18.3687	54.1801
24.2564	59.4164	18.3786	55.6719
24.2659	59.9466	18.3898	55.0204
24.2756	59.5215	18.3999	55.2642
24.2851	59.5376	18.4096	55.1184
24.2948	60.7485	18.4197	55.4674
24.3041	60.7733	18.4298	55.1215
24.3135	60.1304	18.4397	55.8413
24.3229	60.6428	18.4506	55.6816
24.3324	59.7602	18.4606	55.5746
24.3419	60.0583	18.4707	55.8391
24.3511	60.9854	18.4807	55.8674
24.3606	60.9822	18.4902	55.5765
24.3702	61.1013	18.4998	55.6832
24.3797	60.9887	18.5104	55.0292
24.3893	61.6499	18.5203	56.2147
24.3988	60.5096	18.5309	56.3
24.408	59.4101	18.541	56.2434
24.4176	60.4361	18.551	55.4041
24.427	60.4919	18.5614	55.8438
24.4365	60.3865	18.5713	54.9697
24.4462	59.1543	18.5811	55.5577
24.4554	59.9354	18.5911	55.4177
24.4648	61.1965	18.6012	57.1371
24.4746	61.0758	18.6112	55.1675
24.4841	61.3387	18.6217	56.0603
24.4935	59.6166	18.6318	55.482
24.5032	61.0852	18.6423	56.4531
24.5127	61.3545	18.6523	55.9345
24.5223	61.1596	18.6632	57.1551
24.5321	61.2331	18.673	55.7699
24.5415	61.713	18.6844	56.2751
24.5509	61.8599	18.6944	55.3668
24.5604	60.9205	18.7057	56.9378
24.5704	60.6623	18.7159	55.9189
24.58	61.2326	18.7268	57.4187
24.5893	61.1482	18.7363	55.5822
24.5991	62.0752	18.7475	56.282
24.6088	62.3542	18.757	56.2185
24.6182	61.6069	18.7679	56.5842
24.6278	61.4653	18.7776	56.3358
24.6372	62.0349	18.7883	57.4541
24.6467	62.2027	18.798	56.7824
24.6564	61.8098	18.8078	57.2325
24.6662	61.6828	18.8177	56.4524
24.676	61.0611	18.8288	57.2381
24.6854	63.0606	18.8387	57.1348
24.6951	62.185	18.8493	57.6661
24.7047	62.3826	18.8593	56.1692
24.7141	62.003	18.87	57.825
24.7235	61.871	18.8805	57.3024
24.733	60.1392	18.8913	57.1147
24.7432	62.5198	18.9009	56.6176
24.7527	62.8722	18.9117	57.772
24.7627	62.0023	18.9216	56.5097
24.7723	63.0867	18.9322	57.5944
24.7822	62.6839	18.9421	57.2347
24.7915	62.6384	18.9528	57.7847
24.8015	62.401	18.9628	57.8069
24.8111	61.7136	18.9739	59.1738
24.8206	63.3493	18.984	57.7082
24.83	62.4505	18.9946	57.6662
24.8398	62.7141	19.0047	57.2649
24.849	62.9136	19.0152	58.1596
24.859	60.8976	19.0248	58.1621
24.8682	63.1672	19.0349	58.5481
24.878	63.0081	19.0442	57.1623
24.8874	63.1662	19.0549	58.868
24.8974	61.6542	19.0649	58.299
24.907	62.2062	19.076	58.4437
24.9166	64.0387	19.0857	57.5985
24.9261	61.8727	19.0965	59.4145
24.9361	62.5793	19.1064	59.4516
24.9456	63.8688	19.1166	58.2973
24.9554	62.8065	19.1257	58.2473
24.9647	63.0205	19.1353	58.1066
24.9744	62.9305	19.1451	57.6856
24.9837	63.4982	19.1556	58.5821
24.9931	63.0251	19.1658	59.2871
25.0028	62.021	19.1765	58.6275
25.0123	64.4524	19.1864	58.1271
25.0216	64.2692	19.1976	59.6971
25.0314	64.5056	19.2073	59.2074
25.0408	62.7237	19.2177	58.9291
25.0505	63.704	19.2276	58.2512
25.06	63.5254	19.2376	58.4747
25.0695	63.472	19.2473	58.3262
25.0788	63.0262	19.2574	59.214
25.0881	63.8252	19.2667	59.5484
25.0974	63.1039	19.277	60.5819
25.1079	63.632	19.2865	58.2501
25.1171	64.1656	19.2975	59.7364
25.1267	64.3395	19.3071	58.8921
25.1361	63.5495	19.318	60.3743
25.1456	63.3067	19.3282	59.4398
25.1551	62.9519	19.3393	60.7769
25.1646	63.2888	19.349	57.6469
25.174	63.0449	19.3597	59.9936
25.1834	64.1223	19.3695	59.3562
25.1927	64.0168	19.3802	59.5635
25.2026	63.8091	19.3901	58.3151
25.2121	63.3932	19.4008	60.1238
25.2219	64.5284	19.4108	58.2353
25.231	63.9412	19.4204	60.4099
25.2409	63.8404	19.4302	58.4586
25.2502	64.6771	19.4409	60.2719
25.2595	64.0433	19.4504	59.3192
25.2688	63.2982	19.4605	60.5564
25.2784	64.3741	19.4701	57.5909
25.2878	65.2772	19.4806	60.7953
25.2976	65.3477	19.4903	58.7554
25.307	64.5389	19.5006	60.2293
25.3166	65.9259	19.5106	59.0272
25.3261	64.4063	19.5215	60.5067
25.3354	64.9725	19.5312	59.0692
25.3447	63.6245	19.5414	60.8042
25.3546	65.6423	19.5511	60.1004
25.3639	65.6814	19.5619	60.7292
25.3734	65.8608	19.5714	59.8594
25.3828	65.9816	19.5827	60.8122
25.3928	66.5769	19.5923	59.5023
25.4019	65.5386	19.6024	60.7389
25.4121	66.0188	19.6121	58.3516
25.4215	65.4939	19.6233	60.6421
25.431	65.155	19.6326	60.5253
25.4405	66.3482	19.643	61.9723
25.4507	66.0421	19.6532	61.0331
25.46	66.2453	19.6643	59.8297
25.4701	65.8861	19.6738	59.0201
25.4796	65.9078	19.6845	61.0977
25.4893	64.1342	19.6946	61.3822
25.4988	65.4834	19.7055	61.2662
25.5087	67.2777	19.7151	59.9383
25.5179	66.0622	19.7247	60.4703
25.5274	67.6603	19.7347	59.4477
25.5368	65.4755	19.7449	60.934
25.5468	66.0052	19.7553	59.8971
25.5562	66.6082	19.7654	61.4023
25.5663	65.478	19.7752	60.1853
25.5756	67.1778	19.7854	61.935
25.5854	66.7357	19.7963	60.1342
25.5948	65.4337	19.8061	61.1894
25.6049	66.8142	19.8161	59.9268
25.6143	67.0756	19.826	61.1255
25.6241	66.8685	19.8356	60.5836
25.6334	65.7187	19.8454	60.8784
25.6435	67.5622	19.8551	60.5652
25.6527	66.8479	19.8648	62.935
25.6627	66.9478	19.8755	60.7818
25.672	67.73	19.8852	61.8741
25.6819	66.1659	19.8953	60.7579
25.6912	66.0741	19.9045	63.9035
25.701	66.5042	19.9149	60.7634
25.7103	66.5957	19.9246	61.7812
25.7197	67.7306	19.9348	59.8721
25.7291	65.1582	19.9444	61.1906
25.7386	67.0561	19.9554	60.5022
25.7482	66.124	19.9648	61.6339
25.7578	68.2162	19.9757	60.9003
25.7674	66.8537	19.9852	61.7992
25.777	66.6641	19.9964	61.5145
25.7862	66.0174	20.0056	62.6809
25.7956	67.5177	20.0166	60.316
25.805	67.9505	20.026	63.1298
25.8148	69.0123	20.0367	61.4975
25.8241	66.8646	20.0463	63.2404
25.8335	67.4269	20.0565	61.6697
25.8428	66.2269	20.0661	62.4638
25.8524	67.5631	20.0767	61.7191
25.862	68.6534	20.0862	62.6564
25.8718	66.8376	20.0967	61.8702
25.8812	67.0369	20.1059	64.1234
25.8909	67.7073	20.1165	63.3591
25.9002	67.7699	20.1261	63.7217
25.9101	68.3629	20.1372	61.6019
25.9195	67.0388	20.1471	62.7099
25.9294	67.2883	20.1579	63.1842
25.9389	68.0449	20.1676	63.699
25.9491	68.7321	20.1775	62.7075
25.9583	67.9927	20.187	62.7732
25.9678	69.5011	20.1971	62.0983
25.9775	68.5521	20.2069	62.9571
25.9873	69.0096	20.2168	62.7778
25.9968	68.3931	20.2266	64.252
26.0064	68.6579	20.2369	62.3788
26.0156	65.7064	20.2464	63.5123
26.0251	67.5935	20.2569	61.852
26.0344	68.7798	20.2667	62.3851
26.044	69.7789	20.2773	63.4112
26.0534	68.6477	20.2869	64.0748
26.0631	68.3442	20.2968	62.4168
26.0726	68.4536	20.3067	63.8927
26.0827	68.7291	20.3175	63.0276
26.092	67.9216	20.3273	62.9257
26.1015	69.4117	20.3375	62.9027
26.1109	69.2793	20.347	63.5547
26.1209	69.2236	20.3569	61.812
26.1304	71.0112	20.3671	63.4795
26.1402	69.1047	20.3771	62.7717
26.1493	69.1826	20.3871	63.7949
26.1595	68.3684	20.3968	62.5938
26.1689	69.2342	20.4063	64.1421
26.1787	69.0047	20.4162	62.9289
26.1883	68.8036	20.4258	63.7554
26.1979	69.8385	20.4361	63.1451
26.2072	68.4408	20.4462	63.8834
26.2169	69.3781	20.4564	63.4289
26.2263	68.5037	20.4665	63.8225
26.2362	69.0819	20.4767	63.087
26.2457	69.6577	20.4862	64.0398
26.2553	69.5598	20.496	63.9194
26.2647	70.854	20.5058	64.2722
26.2743	70.6007	20.5154	63.4419
26.2839	69.3355	20.5252	64.5038
26.2933	69.1969	20.5352	62.698
26.3028	70.4281	20.545	64.8484
26.3126	71.5119	20.5552	63.2116
26.3221	69.5391	20.5653	64.4554
26.3322	70.3693	20.575	62.3161
26.3415	70.074	20.5849	64.2326
26.3515	68.8845	20.595	63.5378
26.3609	70.0251	20.6048	65.7615
26.3707	69.7688	20.6153	62.888
26.3799	69.4701	20.6252	65.8356
26.3895	71.1839	20.6355	64.1859
26.3992	71.3354	20.6456	65.2959
26.4086	70.8021	20.6554	63.4819
26.4178	70.895	20.6654	65.4587
26.4276	70.9179	20.6749	65.4091
26.4371	71.2228	20.6849	65.3788
26.4468	71.2621	20.6942	63.6437
26.4561	71.5881	20.7046	65.7977
26.466	72.1528	20.7146	64.4435
26.4753	71.9931	20.7252	64.8297
26.4852	71.2861	20.7347	63.2058
26.4946	71.6747	20.7447	65.4053
26.5045	70.8184	20.7545	64.924
26.5136	71.9665	20.7645	64.7397
26.5236	71.6778	20.7746	63.8265
26.533	71.9229	20.7852	64.39
26.5425	71.4466	20.7953	63.6274
26.552	70.0271	20.8059	65.1668
26.5619	71.8287	20.8152	64.3579
26.5713	71.6884	20.825	66.1976
26.5809	72.4295	20.8341	62.6447
26.5903	70.4536	20.8442	66.1143
26.5997	70.8978	20.8544	65.2882
26.609	72.6107	20.8641	65.8773
26.6183	72.5547	20.8738	64.0204
26.6276	72.5156	20.8836	65.8506
[truncated: 2,102 more rows]

## Sheet: L1210, Barasertib, small-SMR
Exp#1, 05-22-2019		Exp#2, 05-23-2019_1		Exp#3, 05-23-2019_2		Exp#4, 06-01-2019		Exp#5, 06-03-2019		Exp#6, 06-21-2019		Exp#7, 06-22-2019		Exp#8, 06-02-2019L		Exp#9, 06-03-2019L		Exp#10, 06-17-2019L		Exp#11, 07-06-2019L_1		Exp#12, 07-06-2019L_2		Exp#13, 07-09-2019L_1		Exp#14, 07-09-2019L_2		Exp#15, 07-17-2019L		Exp#16, 08-02-2019L		Exp#17, 08-15-2019L		Exp#18, 08-18-2019L		Exp#19, 06-03-2019J
Time (h)	Buoyant mass (pg)	Time (h)	Buoyant mass (pg)	Time (h)	Buoyant mass (pg)	Time (h)	Buoyant mass (pg)	Time (h)	Buoyant mass (pg)	Time (h)	Buoyant mass (pg)	Time (h)	Buoyant mass (pg)	Time (h)	Buoyant mass (pg)	Time (h)	Buoyant mass (pg)	Time (h)	Buoyant mass (pg)	Time (h)	Buoyant mass (pg)	Time (h)	Buoyant mass (pg)	Time (h)	Buoyant mass (pg)	Time (h)	Buoyant mass (pg)	Time (h)	Buoyant mass (pg)	Time (h)	Buoyant mass (pg)	Time (h)	Buoyant mass (pg)	Time (h)	Buoyant mass (pg)	Time (h)	Buoyant mass (pg)
0.00652	80.3422	0.0075	61.1127	0.00419	76.6423	0.00426	55.4863	0.00564	63.038	0.00484	53.5726	0.00449	62.5643	0.00729	62.1994	0.00544	67.1119	0.00656829	74.1629	0.006488	96.968	0.0070129	280.683	0.009342	43.3443	0.01039	277.772	0.42091	58.3108	0.00823	54.3011	0.00286	71.0402	0.00311	61.7482	0.00338	65.3717
0.0223	80.2505	0.02501	61.0683	0.0166	76.6596	0.01659	55.4876	0.01823	63.0803	0.01737	53.7067	0.01642	62.578	0.02218	62.4316	0.02232	67.0249	0.0206581	74.0025	0.024088	97.0345	0.0252329	281.172	0.025832	43.366	0.02669	277.982	0.43925	58.1596	0.0243	54.5127	0.01881	71.3309	0.02062	61.7438	0.01898	65.5109
0.03635	80.3119	0.04251	61.0649	0.02986	76.769	0.03119	55.514	0.03312	63.2078	0.03097	53.6971	0.03014	62.7725	0.03889	62.602	0.03972	67.1652	0.0391497	74.1285	0.040878	96.9908	0.0446529	281.001	0.043522	43.5145	0.04349	278.47	0.45702	58.2285	0.03991	54.4745	0.03466	71.3467	0.03842	61.787	0.03502	65.5567
0.05621	80.4275	0.05951	61.0557	0.04423	76.8796	0.04884	55.5802	0.0479	63.2029	0.04594	53.8193	0.04528	62.8579	0.05391	62.8014	0.05625	67.167	0.0565595	74.3337	0.058558	96.9215	0.0628729	281.341	0.061452	43.3037	0.06002	278.554	0.47546	58.3193	0.05568	54.3843	0.05065	71.6055	0.05624	62.1806	0.05048	65.7055
0.07363	80.5926	0.07791	61.205	0.05917	76.929	0.06614	55.8186	0.0623	63.2928	0.05913	53.898	0.06156	62.9287	0.07143	62.7268	0.07365	67.2684	0.0754096	74.5401	0.075698	96.8113	0.0818729	281.943	0.079202	43.763	0.07668	279.244	0.49326	58.497	0.0714	54.782	0.06649	71.5841	0.07397	62.3071	0.06658	65.7757
0.09052	80.6683	0.09576	61.3077	0.07302	77.1806	0.08457	55.7378	0.07727	63.353	0.07366	53.9375	0.07953	63.0893	0.08759	62.9137	0.08997	67.2293	0.0925588	74.5716	0.093618	96.766	0.100123	281.906	0.096962	43.7436	0.09299	278.882	0.51163	58.4469	0.08705	54.6239	0.08248	71.8453	0.09159	62.3719	0.08204	65.8043
0.10774	80.6333	0.11314	61.2246	0.08588	77.1821	0.10162	55.8929	0.0914	63.4906	0.08693	53.9908	0.09616	63.1552	0.10529	62.908	0.1069	67.5493	0.111692	74.6415	0.110658	96.5767	0.118363	282.072	0.114652	43.7736	0.11026	279.914	0.52959	58.5642	0.10264	54.6459	0.09846	71.6929	0.10924	62.533	0.09803	65.966
0.12503	80.7207	0.13111	61.1728	0.09901	77.1764	0.12053	56.0271	0.10591	63.5614	0.10178	53.993	0.11347	63.2963	0.12147	62.9229	0.12327	67.6203	0.1294	75.0004	0.128578	96.8293	0.137203	282.644	0.132532	43.7048	0.12683	279.752	0.5482	58.6574	0.11843	54.7216	0.11472	72.0432	0.1266	62.3339	0.11339	66.0488
0.14201	81.0063	0.14802	61.3482	0.11266	77.301	0.13793	56.2076	0.11996	63.6986	0.11465	54.1825	0.13009	63.3128	0.1392	62.9857	0.14066	67.3381	0.148174	75.2091	0.145788	96.7163	0.155963	282.696	0.150272	43.8031	0.14367	280.4	0.56623	58.5909	0.13396	54.5699	0.13056	72.0852	0.14424	62.2914	0.1295	66.0943
0.15916	81.0307	0.16572	61.3371	0.12864	77.5216	0.1564	56.2654	0.13544	63.7221	0.12994	54.2314	0.14781	63.5596	0.15532	62.9213	0.15694	67.6865	0.165421	75.1884	0.163378	96.7272	0.173943	283.046	0.168052	43.8622	0.16035	280.389	0.58488	58.8699	0.14976	54.8819	0.14662	72.1664	0.16177	62.6262	0.1448	66.2724
0.17689	81.0158	0.1828	61.375	0.14587	77.6886	0.17374	56.3314	0.14935	63.8078	0.14379	54.3563	0.16424	63.6763	0.1731	63.2797	0.17423	67.8357	0.183899	75.3447	0.180578	96.8888	0.192443	283.21	0.185672	43.9147	0.17695	281.066	0.60247	58.9528	0.1653	55.0485	0.16256	72.3855	0.17942	62.5935	0.16095	66.4216
0.19368	81.1748	0.20084	61.354	0.16147	77.6869	0.19246	56.4313	0.1642	63.8956	0.15862	54.336	0.18254	63.7793	0.18915	63.163	0.19086	67.9948	0.201475	75.3583	0.198268	96.7151	0.210803	283.258	0.203522	44.0763	0.19306	281.049	0.62101	58.8867	0.18107	55.0899	0.17857	72.3306	0.19692	62.9617	0.1772	66.4356
0.21073	81.2524	0.2175	61.5997	0.17791	77.8334	0.20902	56.3637	0.17886	64.1081	0.17193	54.3832	0.1989	63.8455	0.20685	63.4695	0.20835	67.8909	0.219973	75.6822	0.215258	96.7977	0.229813	283.627	0.221192	43.9643	0.2102	282.289	0.63883	59.2219	0.19691	55.16	0.19445	72.5373	0.21471	62.9254	0.19303	66.598
0.22763	81.4204	0.23431	61.5601	0.19381	78.0111	0.22721	56.4782	0.19386	64.0968	0.18717	54.4724	0.21749	63.9262	0.22286	63.4167	0.22462	67.8676	0.237163	75.6872	0.232648	96.766	0.248283	284.094	0.238792	43.9707	0.22632	282.031	0.65743	59.3184	0.21263	55.1219	0.21066	72.6937	0.23211	62.9654	0.20856	66.6105
0.24521	81.3566	0.25209	61.6095	0.2104	78.1627	0.24422	56.5238	0.20826	64.2195	0.20046	54.5581	0.23459	64.181	0.24058	63.6794	0.24244	68.1864	0.255733	75.9429	0.249328	96.8927	0.267673	284.386	0.256452	44.002	0.24301	282.359	0.67515	59.3138	0.22811	55.1677	0.22651	72.6932	0.25	62.788	0.22451	66.7351
0.26247	81.4926	0.27017	61.5505	0.2255	78.1464	0.26257	56.807	0.22298	64.1982	0.21528	54.7268	0.25274	64.2105	0.25702	63.7085	0.25874	68.1521	0.273118	75.742	0.266918	96.9678	0.285383	284.609	0.274302	44.0476	0.25929	282.453	0.69355	59.2865	0.24413	55.4282	0.24254	72.9106	0.2675	63.1335	0.24069	66.8444
0.28014	81.5802	0.28754	61.8243	0.24195	78.3607	0.27966	56.8155	0.2366	64.3126	0.22847	54.7763	0.26944	64.4269	0.27482	63.6665	0.27633	68.2404	0.2915	76.0315	0.283728	97.0722	0.304213	284.881	0.292012	44.2347	0.27624	283.262	0.71141	59.2668	0.25964	55.5424	0.2584	73.1353	0.28514	63.2657	0.25682	66.877
0.298	81.7173	0.30577	61.871	0.25915	78.3293	0.29747	56.8856	0.25082	64.3491	0.24352	54.7751	0.28744	64.4647	0.29122	63.8325	0.29241	68.4215	0.308909	76.1668	0.301578	97.0586	0.323013	284.999	0.309812	44.238	0.29274	283.464	0.72984	59.3209	0.27568	55.6191	0.27441	72.9622	0.30231	63.2484	0.27235	67.0595
0.31554	81.9168	0.32371	61.9065	0.27535	78.341	0.31461	56.9907	0.26503	64.4793	0.25669	54.9159	0.30453	64.5505	0.30876	63.971	0.31015	68.3668	0.327328	76.5555	0.318358	97.1834	0.341773	285.236	0.327482	44.337	0.30918	283.64	0.74718	59.3194	0.29113	55.529	0.2903	73.0656	0.32017	63.3605	0.28826	67.1538
0.33235	81.9319	0.34123	62.2027	0.29227	78.3789	0.33489	57.13	0.27994	64.5781	0.27171	54.9758	0.32276	64.7808	0.32499	63.8415	0.32627	68.3212	0.34478	76.5147	0.335678	97.0674	0.359863	285.661	0.345122	44.2131	0.32572	283.987	0.76521	59.4771	0.30685	55.738	0.30637	73.3805	0.33766	63.4286	0.30378	67.2818
0.34983	82.0501	0.35932	62.088	0.30866	78.4917	0.35371	57.1703	0.29417	64.7386	0.28475	55.0607	0.34099	64.9098	0.34252	64.2492	0.34353	68.7998	0.363462	76.71	0.352738	97.1752	0.378603	285.469	0.362902	44.5423	0.3428	284.68	0.7821	59.5416	0.32239	55.727	0.32226	73.5864	0.35539	63.7327	0.31979	67.346
0.36678	82.0454	0.37708	62.2837	0.32573	78.7034	0.37459	57.3155	0.30926	64.749	0.29971	55.0883	0.35875	64.9444	0.35873	64.4694	0.36008	68.7083	0.380955	76.8326	0.370188	97.3288	0.396653	285.649	0.380802	44.4081	0.35879	284.642	0.80007	59.5864	0.33805	55.8619	0.33833	73.433	0.37301	63.5722	0.33535	67.3894
0.38413	82.132	0.39448	62.3542	0.34279	78.8055	0.3933	57.4455	0.32337	64.9563	0.31375	55.1877	0.37579	65.1166	0.37598	64.3586	0.37707	68.735	0.399639	76.9808	0.387218	97.3005	0.415673	285.903	0.398452	44.479	0.37545	285.335	0.8169	59.6195	0.35338	55.8327	0.35414	73.7794	0.39074	63.7759	0.35141	67.5264
0.40091	82.2681	0.41192	62.5121	0.3595	78.9363	0.41281	57.4549	0.33838	64.9389	0.32827	55.2259	0.3939	65.2052	0.39216	64.5023	0.39345	68.6443	0.416909	76.8323	0.404788	97.4072	0.433933	286.084	0.416612	44.4896	0.39193	286.205	0.83472	59.6688	0.3689	56.0651	0.37017	73.7389	0.40814	63.7717	0.36735	67.5851
0.41934	82.3463	0.42975	62.5031	0.37624	78.9017	0.43118	57.6059	0.35247	65.1541	0.34124	55.3733	0.41063	65.3273	0.40944	64.7512	0.41117	69.1956	0.43575	76.985	0.421648	97.5209	0.452983	286.862	0.434332	44.54	0.40846	285.918	0.85157	59.8569	0.38429	55.8552	0.38597	74.0873	0.42604	63.8707	0.38332	67.7557
0.43655	82.4789	0.44741	62.6628	0.39401	79.0669	0.45196	57.781	0.36727	65.1972	0.35614	55.421	0.42837	65.4041	0.42578	64.6944	0.42734	68.9905	0.453024	77.0951	0.439288	97.5653	0.471073	286.806	0.452072	44.3628	0.42464	286.211	0.86939	59.8359	0.3999	56.0991	0.40198	74.0363	0.44352	63.865	0.39914	67.8294
0.45456	82.4648	0.46425	62.7869	0.41079	79.2369	0.4707	57.6488	0.38145	65.1857	0.3693	55.4835	0.44561	65.5597	0.44363	64.8564	0.44462	69.0277	0.471475	77.6631	0.456198	97.6906	0.489483	287.031	0.469592	44.6821	0.44166	286.888	0.88624	59.8738	0.41547	56.1346	0.41791	73.8119	0.4616	64.0072	0.41556	67.8699
0.47195	82.6851	0.48252	62.7296	0.42877	79.3445	0.49079	57.9408	0.39634	65.3295	0.38355	55.6877	0.46347	65.6523	0.45974	64.9041	0.46088	69.2738	0.488991	77.4844	0.474178	97.6237	0.527303	287.868	0.487142	44.8239	0.45807	287.124	0.90405	59.882	0.43126	56.0567	0.43384	74.4182	0.4791	64.0821	0.43109	68.0835
0.48914	82.707	0.50046	63.0116	0.44601	79.5523	0.50998	58.0304	0.41046	65.4393	0.39664	55.6107	0.48028	65.8746	0.47729	65.0459	0.47802	69.2863	0.507865	77.598	0.491008	97.7378	0.545013	287.974	0.504792	44.8383	0.47471	287.409	0.92079	60.1009	0.44691	56.3573	0.44969	74.4044	0.49677	64.1978	0.44698	68.1397
0.50639	82.8186	0.51745	63.032	0.46321	79.5623	0.53033	57.9291	0.4252	65.4767	0.41174	55.7625	0.49798	65.9033	0.49356	65.1778	0.49411	69.5013	0.525347	77.8822	0.508498	97.7296	0.563613	288.22	0.522472	44.6801	0.49088	287.332	0.93867	60.2634	0.46267	56.2325	0.46575	74.5792	0.51429	64.3661	0.46235	68.1982
0.52418	83.0024	0.53499	63.1584	0.47969	79.6286	0.54935	58.276	0.43899	65.6983	0.42511	55.7797	0.51479	66.0846	0.51118	65.2177	0.51114	69.4212	0.543738	78.0877	0.525418	97.9066	0.582093	288.065	0.540172	44.9938	0.50766	288.233	0.95538	60.0308	0.47837	56.3438	0.48162	74.5773	0.53213	64.2033	0.47857	68.2881
0.54152	82.8561	0.55212	63.4353	0.49657	79.7921	0.56946	58.3637	0.45385	65.6346	0.44008	55.8715	0.53293	66.1247	0.52723	65.1124	0.5274	69.4823	0.560907	77.8666	0.543048	97.9547	0.601243	288.407	0.558022	44.893	0.52389	288.54	0.97317	60.1474	0.49426	56.5549	0.49749	74.7433	0.54966	64.5531	0.4942	68.38
0.55912	83.0065	0.57056	63.4349	0.51429	79.9769	0.5881	58.1927	0.46762	65.7879	0.45639	55.9483	0.55093	66.2997	0.54485	65.4083	0.54487	69.6646	0.579532	78.141	0.559818	97.6958	0.619843	289.002	0.575712	44.9482	0.54048	288.892	0.99007	60.2631	0.50989	56.4896	0.51322	74.606	0.56743	64.5032	0.51009	68.5809
0.57661	83.0555	0.58851	63.4274	0.53159	80.1654	0.60821	58.4266	0.4828	65.8576	0.4739	56.0053	0.56899	66.3781	0.56095	65.4008	0.56091	69.8666	0.596943	78.2481	0.577548	98.0911	0.638293	289.701	0.593702	45.1729	0.55646	289.011	1.00796	60.3935	0.52575	56.55	0.52926	74.7531	0.58481	64.607	0.52575	68.5536
0.59441	83.1166	0.60537	63.656	0.54787	80.2941	0.62068	58.6348	0.49672	66.0202	0.49036	56.0758	0.58686	66.5507	0.57849	65.6015	0.57797	69.7699	0.615926	78.393	0.594678	98.37	0.656533	289.488	0.611372	45.1638	0.5734	289.763	1.02507	60.5914	0.54163	56.6691	0.54515	74.8883	0.60261	64.6532	0.54175	68.6927
0.61137	83.189	0.62271	63.7566	0.5664	80.2859	0.63403	58.5557	0.51129	66.1437	0.50769	56.2317	0.60538	66.6397	0.59481	65.561	0.59417	70.251	0.633309	78.2694	0.612178	98.3124	0.674943	289.532	0.629032	45.0017	0.58988	289.657	1.04294	60.4005	0.55745	56.7544	0.56107	74.9801	0.62016	64.7123	0.55706	68.7784
0.62937	83.2523	0.64001	63.6218	0.5826	80.4137	0.64634	58.6792	0.52467	66.1248	0.5258	56.3232	0.62369	66.8083	0.61216	65.7205	0.61155	70.0635	0.651763	78.7139	0.629148	98.2512	0.693633	289.863	0.646622	45.1244	0.6066	290.274	1.0595	60.5923	0.57303	56.9879	0.577	75.074	0.6379	65.0379	0.57304	68.9127
0.64689	83.2959	0.65765	63.8655	0.59996	80.4741	0.65947	58.5729	0.53951	66.3252	0.5438	56.4055	0.64191	66.8516	0.62815	65.7214	0.62782	70.0724	0.669181	78.7799	0.646588	98.3477	0.712663	289.917	0.664442	45.1374	0.62319	290.8	1.07724	60.6526	0.58907	56.8551	0.59303	75.3508	0.65538	65.0052	0.58852	69.0134
0.66445	83.3343	0.67514	63.9383	0.61656	80.7578	0.67204	58.7184	0.55409	66.449	0.56043	56.5876	0.66032	67.0474	0.64562	65.799	0.6449	70.3823	0.687312	78.9812	0.663468	98.6022	0.731673	290.507	0.681992	45.2985	0.6398	290.928	1.09396	60.7836	0.60465	57.0694	0.60892	75.3123	0.67307	65.2332	0.60446	69.1767
0.6821	83.3372	0.69319	64.1558	0.63385	80.6817	0.68522	58.9092	0.56889	66.4116	0.57834	56.5464	0.67939	67.1109	0.66195	65.9764	0.66126	70.4466	0.70465	78.8846	0.681068	98.5411	0.750783	290.833	0.699812	45.3004	0.65628	291.632	1.11167	60.7903	0.62066	57.1465	0.62507	75.5726	0.69062	65.4027	0.62027	69.2011
0.6995	83.4287	0.71134	64.18	0.65087	80.906	0.69763	58.9126	0.58253	66.5821	0.59472	56.6053	0.69777	67.2321	0.67967	66.064	0.67837	70.5374	0.7235	79.1588	0.697938	98.5649	0.769933	290.897	0.717332	45.2913	0.67264	291.769	1.1285	60.9765	0.63636	57.0374	0.64089	75.6785	0.70835	65.3232	0.63627	69.2937
0.71634	83.4049	0.72982	64.1983	0.66821	81.0991	0.71089	58.9278	0.59802	66.5706	0.6128	56.8347	0.71657	67.4501	0.69587	66.02	0.69437	70.4207	0.740689	79.194	0.715328	98.5703	0.789183	291.222	0.735072	45.5877	0.68888	291.986	1.14636	60.8942	0.65213	57.3796	0.65696	75.611	0.72592	65.0782	0.65173	69.4416
0.73405	83.4573	0.74713	64.4245	0.6853	81.2227	0.72287	58.8858	0.61202	66.7256	0.62929	56.846	0.73477	67.5338	0.7133	66.3065	0.71142	70.84	0.758919	79.384	0.732538	98.8351	0.807683	291.802	0.752792	45.6186	0.70532	292.265	1.16312	60.7901	0.66767	57.4602	0.67288	75.8038	0.74415	65.4755	0.66761	69.5156
0.75131	83.5799	0.76566	64.248	0.70285	81.2118	0.73604	59.0983	0.6268	66.778	0.64742	56.9965	0.75273	67.6492	0.72945	66.2424	0.72764	70.8324	0.776099	79.3863	0.750058	98.9691	0.826793	291.876	0.770652	45.6682	0.72183	293.031	1.18098	61.0775	0.68349	57.4944	0.68888	75.9958	0.76164	65.5223	0.68287	69.6299
0.76859	83.6881	0.78337	64.5978	0.71899	81.423	0.74818	59.0945	0.64057	66.8292	0.66368	57.1132	0.77051	67.7974	0.74682	66.5217	0.74435	70.9023	0.794383	79.7641	0.767048	99.0146	0.845903	292.319	0.788292	45.7054	0.73795	293.122	1.19781	61.3464	0.69902	57.4066	0.70479	75.919	0.7794	65.6853	0.69901	69.6938
0.78551	83.6732	0.80176	64.6678	0.73604	81.3097	0.76115	59.1616	0.65523	66.9789	0.68181	57.2284	0.78817	67.8923	0.7629	66.1853	0.76045	71.0526	0.811704	79.7611	0.784598	98.885	0.864823	292.371	0.806182	45.7239	0.75445	293.243	1.21559	61.2568	0.7147	57.4	0.72084	76.1677	0.7967	65.6389	0.71449	69.7746
0.80284	83.6323	0.81914	64.6928	0.75239	81.3102	0.77364	59.2211	0.66914	67.2013	0.69929	57.3046	0.80634	68.0121	0.78053	66.5372	0.7778	71.0716	0.830152	79.866	0.801638	99.0728	0.882943	292.505	0.823762	45.7697	0.7721	293.842	1.23239	61.3846	0.73022	57.7232	0.73715	76.0446	0.8146	65.7464	0.73041	69.868
0.82065	83.6	0.83648	64.8681	0.76901	81.6303	0.78653	59.3002	0.68399	67.2311	0.71742	57.3207	0.82412	68.0918	0.7964	66.5829	0.79435	71.0316	0.847691	79.8765	0.819088	99.2188	0.903203	292.765	0.841692	45.8476	0.78863	294.035	1.25019	61.5059	0.746	57.7078	0.75318	76.2726	0.83212	65.7704	0.74613	70.0123
0.83878	83.6762	0.85533	64.8369	0.78484	81.8729	0.79865	59.5185	0.69788	67.3338	0.73383	57.4645	0.84254	68.2495	0.81437	66.6679	0.81139	71.1436	0.866029	80.0208	0.835958	99.3017	0.922353	293.472	0.859332	45.8773	0.80592	294.872	1.26714	61.3684	0.76164	57.7836	0.76918	76.6995	0.84981	65.9105	0.76215	70.0975
0.85581	83.7466	0.87349	65.0048	0.80115	81.8692	0.81189	59.3484	0.71237	67.4935	0.75205	57.5463	0.86068	68.444	0.83046	66.6782	0.82758	71.389	0.883335	80.1413	0.853528	99.354	0.941573	293.62	0.877132	45.8771	0.82238	294.957	1.28491	61.4869	0.77731	58.211	0.78519	76.6984	0.86725	65.877	0.77761	70.1812
0.87373	83.9378	0.89052	65.1555	0.81729	82.1467	0.82428	59.42	0.72628	67.549	0.76843	57.709	0.87943	68.5015	0.84823	67.0386	0.84399	71.2088	0.901927	80.312	0.870438	99.2946	0.960123	293.755	0.894712	45.9803	0.839	295.609	1.30168	61.5412	0.79279	57.8425	0.80112	76.7863	0.88486	66.1483	0.79373	70.2763
0.89098	83.9698	0.90839	65.3865	0.83346	82.0779	0.83798	59.524	0.74118	67.5978	0.78731	57.8069	0.89774	68.6187	0.86426	66.9644	0.86044	71.3526	0.919354	80.346	0.888028	99.3975	0.979263	294.22	0.912592	46.0864	0.85552	296.414	1.31949	61.5683	0.80862	57.9421	0.81712	76.4976	0.9025	66.2502	0.80931	70.4215
0.90856	84.1308	0.92695	65.3245	0.84954	82.263	0.85024	59.7885	0.75512	67.6171	0.80389	57.9556	0.91556	68.7152	0.88178	67.1346	0.87767	71.4172	0.937634	80.5963	0.905098	99.6666	0.997503	294.52	0.930322	45.9678	0.87211	296.286	1.3363	61.6004	0.82434	58.061	0.83306	76.8532	0.92044	66.4486	0.82548	70.561
0.92516	84.0547	0.94463	65.4794	0.86685	82.3944	0.86299	59.7662	0.76986	67.7496	0.82257	58.0246	0.93377	68.9009	0.89774	66.9915	0.89398	71.8338	0.954974	80.446	0.922808	99.4911	1.01628	295.038	0.949782	46.3076	0.88869	296.057	1.35428	61.9379	0.84005	58.1208	0.84912	76.9233	0.93781	66.4666	0.84132	70.626
0.94232	84.0945	0.96176	65.5791	0.88275	82.392	0.87513	59.821	0.78376	67.8889	0.83893	58.0642	0.95188	68.9897	0.91543	67.1477	0.91179	71.8084	0.973231	80.6787	0.939628	99.6007	1.03535	295.35	0.967462	46.3445	0.90551	297.067	1.37121	61.7668	0.85552	58.0411	0.86502	77.2175	0.95553	66.4625	0.85749	70.7116
0.95965	84.0771	0.97886	65.6848	0.899	82.6011	0.89149	59.9001	0.79868	68.1196	0.85672	58.2078	0.97113	69.0382	0.93163	67.1973	0.92809	71.815	0.990634	80.988	0.957198	99.8088	1.0547	295.757	0.985312	46.3891	0.92184	297.101	1.38897	61.9301	0.87124	58.3799	0.88112	77.2691	0.97292	66.5675	0.87358	70.8663
0.97711	84.1116	0.99623	65.7621	0.91543	82.723	0.9085	59.8666	0.81238	68.0335	0.87303	58.1936	0.98922	69.2784	0.94914	67.4954	0.94523	72.0116	1.00882	81.2219	0.974268	100.032	1.07336	296.165	1.00292	46.4572	0.93875	298.196	1.40568	62.1111	0.88669	58.0711	0.89698	77.1546	0.99062	66.4728	0.88996	70.9898
0.99394	83.8964	1.01401	65.8617	0.9329	82.9376	0.92616	60.0445	0.82761	68.1467	0.89104	58.4316	1.00723	69.338	0.96536	67.6337	0.96141	71.9431	1.0262	81.0374	0.992038	99.9646	1.09244	296.41	1.02073	46.3504	0.95487	297.637	1.42346	62.1064	0.90249	58.5119	0.9131	77.4264	1.00813	66.6229	0.90564	71.0981
1.01151	83.9567	1.03121	66.0954	0.94934	82.8954	0.94307	60.1632	0.84142	68.2063	0.90752	58.4613	1.02504	69.5471	0.98292	67.7581	0.97841	72.2821	1.04523	81.0766	1.00899	100.229	1.11107	296.865	1.03823	46.3662	0.97156	298.716	1.44024	62.2179	0.91799	58.5813	0.92897	77.4585	1.02585	66.7366	0.92213	71.2288
1.02827	83.8929	1.04865	66.264	0.9654	82.9997	0.9611	60.2149	0.85652	68.2809	0.92551	58.5316	1.04353	69.5282	0.99918	67.609	0.99465	72.1792	1.06241	81.2244	1.02666	100.329	1.13042	297.019	1.05585	46.5975	0.98761	298.715	1.45821	62.2333	0.93394	58.6175	0.94496	77.5974	1.0436	67.0687	0.93792	71.2902
1.04569	83.7454	1.06713	66.2332	0.98107	83.2585	0.97822	60.1871	0.87042	68.3386	0.94185	58.6245	1.06162	69.8199	1.01637	67.8182	1.01186	72.5917	1.08084	81.5535	1.04347	100.419	1.1481	297.254	1.07343	46.4337	1.00413	299.467	1.47513	62.4494	0.94957	58.7734	0.9609	77.6817	1.06134	66.9602	0.95396	71.4167
1.06275	83.7588	1.08519	66.3971	0.99815	83.2103	0.99557	60.3989	0.8855	68.4594	0.95975	58.7311	1.07992	69.8544	1.03251	67.7156	1.02814	72.3967	1.09798	81.6308	1.06117	100.645	1.1674	297.685	1.09142	46.5808	1.02054	299.349	1.49291	62.3313	0.96541	58.6735	0.97691	77.9682	1.07892	66.851	0.96951	71.5076
1.07964	83.6578	1.10284	66.4515	1.01518	83.4071	1.01263	60.4907	0.89933	68.5305	0.97611	58.886	1.09781	70.0466	1.04992	68.0618	1.04537	72.5232	1.11659	81.8099	1.07803	100.363	1.18589	297.779	1.10916	46.7304	1.03712	300.016	1.50967	62.5061	0.98083	58.6347	0.99281	77.999	1.09664	67.1398	0.98575	71.5999
1.09629	83.6016	1.12096	66.5562	1.03141	83.434	1.03093	60.3819	0.91464	68.666	0.99435	58.9326	1.11547	70.135	1.06571	68.1222	1.06163	72.4397	1.13376	81.7498	1.09538	100.61	1.20429	298.385	1.1269	46.8355	1.05329	300.699	1.52744	62.5753	0.99684	58.9935	1.00883	78.0331	1.11408	67.1785	1.00201	71.6999
1.11401	83.651	1.13852	66.7131	1.04695	83.7342	1.04797	60.6201	0.9285	68.7606	1.01089	58.9723	1.13339	70.2245	1.08299	68.2882	1.07888	72.4413	1.15231	81.9339	1.11221	100.807	1.22416	298.631	1.14472	46.8055	1.0703	301.594	1.54425	62.6421	1.01235	58.7347	1.02476	77.9871	1.13188	67.037	1.01811	71.7725
1.13111	83.5576	1.15595	66.8141	1.06399	83.8835	1.06576	60.7143	0.94334	68.7754	1.02882	59.0686	1.15163	70.2285	1.09892	68.0757	1.09517	72.6093	1.16954	81.9616	1.12979	101.23	1.24319	298.475	1.16237	47.0073	1.08633	300.955	1.5622	62.8944	1.02816	58.8982	1.04073	78.2178	1.14934	67.347	1.03374	71.8667
1.14846	83.6072	1.17303	66.7999	1.08086	83.9695	1.08335	60.731	0.9575	68.9918	1.04533	59.1245	1.16946	70.4614	1.11637	68.2303	1.11229	72.7199	1.18886	82.3724	1.14661	100.775	1.2617	299.251	1.17999	47.1335	1.10301	301.287	1.57914	62.8029	1.04361	59.0703	1.05662	78.3979	1.16712	67.3999	1.05014	71.9627
1.16521	83.4737	1.19122	66.9333	1.09663	84.0696	1.10124	60.7508	0.97261	69.0577	1.0633	59.2478	1.18708	70.495	1.13238	68.2549	1.12853	72.7284	1.2064	82.2101	1.16409	101.056	1.28139	299.729	1.19782	47.1976	1.11933	301.609	1.59686	62.8395	1.05939	59.1136	1.07271	78.5977	1.18467	67.4563	1.06607	72.0373
1.18346	83.7015	1.20823	67.1118	1.11217	84.179	1.11819	60.941	0.9866	69.0697	1.07979	59.461	1.20507	70.7198	1.14994	68.4299	1.14568	72.9139	1.22484	82.4706	1.18104	101.33	1.29988	299.973	1.21549	47.1087	1.13629	301.963	1.61367	63.0334	1.07494	59.0936	1.08867	78.5453	1.20233	67.4963	1.08263	72.1485
1.20025	83.5623	1.22547	67.2872	1.12881	84.3085	1.1362	60.9521	1.00174	69.0936	1.0984	59.4517	1.22275	70.8821	1.16616	68.4511	1.1619	72.7155	1.24237	82.6588	1.19865	101.249	1.31845	300.179	1.23324	47.0695	1.15267	302.323	1.6317	63.104	1.09076	59.2135	1.10463	78.5855	1.21977	67.7332	1.09863	72.225
1.21759	83.7316	1.2424	67.413	1.14539	84.3955	1.15321	60.9288	1.01567	69.2844	1.11513	59.6081	1.24079	70.9807	1.18365	68.7961	1.179	73.0353	1.26055	82.7617	1.21539	101.323	1.3373	300.289	1.25082	47.2187	1.16958	303.016	1.64847	63.1207	1.10627	59.2173	1.12052	78.5579	1.23737	67.7504	1.1148	72.2765
1.23447	83.727	1.26016	67.4479	1.16217	84.5082	1.17117	61.1799	1.03017	69.2821	1.13358	59.7127	1.25917	70.9531	1.19965	68.8588	1.19523	72.76	1.27823	82.7322	1.23306	101.477	1.35677	301.319	1.26853	47.3216	1.1859	303.057	1.66618	63.3162	1.12201	59.5723	1.13654	78.995	1.2548	67.8225	1.13028	72.3732
1.25153	83.852	1.27884	67.5015	1.18205	84.5614	1.18986	61.1553	1.0442	69.5478	1.15004	59.7714	1.27872	71.2188	1.21688	69.0529	1.21236	73.1798	1.29691	82.9953	1.24991	101.537	1.37529	300.984	1.28612	47.3202	1.2028	303.624	1.68298	63.2228	1.13746	59.6228	1.15248	78.9914	1.27259	67.9689	1.14663	72.4734
1.26829	83.7474	1.29732	67.6931	1.19983	84.7577	1.20949	61.204	1.05919	69.4992	1.1689	59.8669	1.29706	71.2363	1.23299	68.9644	1.22861	73.0671	1.31418	83.0064	1.26768	101.704	1.39457	301.843	1.30388	47.3556	1.21914	303.978	1.70084	63.4722	1.15324	59.6268	1.16851	79.0137	1.28996	67.9474	1.16241	72.5417
1.28587	84.0716	1.31444	67.7655	1.21617	84.9044	1.22816	61.5256	1.07322	69.5994	1.18553	59.947	1.31658	71.4402	1.25043	68.9869	1.24578	73.4672	1.33254	83.3564	1.2846	102.015	1.4125	301.867	1.3214	47.3744	1.23607	304.167	1.71761	63.4368	1.16882	59.5339	1.18448	79.0288	1.30767	67.9103	1.17848	72.5931
1.30336	83.9232	1.33271	67.8052	1.23137	84.9609	1.24754	61.4744	1.08822	69.7434	1.20338	60.0214	1.33542	71.5424	1.26629	69.2023	1.26209	73.2006	1.35004	83.2067	1.30214	101.981	1.43169	302.32	1.33936	47.4249	1.25237	304.833	1.73536	63.5775	1.18454	59.8349	1.20046	79.0932	1.32524	68.3287	1.19417	72.7046
1.32056	84.1398	1.34958	67.9436	1.24795	85.1018	1.26593	61.4764	1.10232	69.839	1.21998	60.2463	1.35307	71.6089	1.28374	69.1999	1.27913	73.2295	1.3682	83.5237	1.31899	102.17	1.45015	302.691	1.35689	47.4717	1.26927	305.403	1.75222	63.7437	1.20002	59.8645	1.21666	79.3983	1.34272	68.2218	1.21044	72.7316
1.33816	84.002	1.36752	68.0532	1.26315	85.2717	1.28507	61.66	1.11756	69.891	1.23788	60.2662	1.37015	71.789	1.2997	69.3215	1.29535	73.4346	1.3856	83.3713	1.33659	102.244	1.46933	302.953	1.37464	47.5573	1.28569	305.931	1.77003	63.8776	1.21577	59.8129	1.23277	79.4111	1.36018	68.2511	1.22606	72.8697
1.35532	84.1787	1.38456	68.0587	1.30173	85.5121	1.30442	61.6444	1.1317	69.9308	1.25426	60.4462	1.38776	71.9436	1.31716	69.2866	1.31264	73.5543	1.40417	83.7208	1.35372	102.241	1.48791	303.513	1.3929	47.6193	1.30255	306.088	1.78696	63.9217	1.23153	59.9216	1.2487	79.5692	1.37812	68.4084	1.24249	72.9294
1.37268	84.0884	1.40308	68.279	1.3064	85.6012	1.32517	61.7377	1.14684	69.9989	1.2723	60.4561	1.40487	72.0675	1.33355	69.4183	1.32886	73.7149	1.4215	83.7064	1.37135	102.546	1.50703	303.63	1.43644	47.9778	1.31902	306.601	1.80481	63.8506	1.24745	59.9863	1.26472	79.6075	1.39541	68.5702	1.25825	72.9802
1.39083	84.1288	1.42083	68.256	1.31103	85.6531	1.34382	61.9022	1.16076	70.2059	1.28892	60.4694	1.42254	72.159	1.3506	69.4078	1.34589	73.5446	1.4401	83.73	1.3886	102.562	1.52537	304.125	1.45395	47.9079	1.33518	306.473	1.82155	63.9259	1.26299	59.6865	1.28064	79.8254	1.41315	68.5673	1.27446	73.0467
1.40812	84.21	1.439	68.4739	1.3199	85.726	1.36438	61.9743	1.17613	70.2142	1.30683	60.668	1.43957	72.2201	1.36684	69.5677	1.36221	73.6178	1.45742	83.9511	1.40621	102.599	1.54448	304.773	1.47172	48.0366	1.35168	306.754	1.83944	64.1253	1.2787	59.9595	1.29665	79.7664	1.43099	68.8703	1.29019	73.0672
1.42528	84.2395	1.45661	68.5459	1.3291	85.6019	1.38421	61.9934	1.19042	70.2758	1.32335	60.6885	1.4573	72.3547	1.38405	69.7249	1.37936	73.6859	1.47568	84.1544	1.42321	102.724	1.56266	304.716	1.48935	48.0017	1.3685	307.63	1.85617	64.1972	1.29425	60.1088	1.31255	80.1279	1.44868	68.6472	1.30623	73.117
1.44218	84.3712	1.47428	68.6351	1.33856	85.8441	1.40407	62.2413	1.20534	70.2798	1.34099	60.8704	1.47381	72.4763	1.40008	69.9428	1.3956	73.6553	1.49291	84.1537	1.44051	102.576	1.58145	305.083	1.50708	48.0787	1.38497	307.319	1.87406	63.978	1.30997	60.1914	1.32863	80.0234	1.46609	68.9448	1.3219	73.1475
1.46031	84.3185	1.49161	68.7046	1.34734	86.0032	1.42302	62.2163	1.22068	70.5293	1.3575	60.9087	1.49153	72.5768	1.41752	70.0272	1.41282	73.7673	1.51094	84.5646	1.45726	103.141	1.59998	305.646	1.52455	48.1544	1.40194	308.085	1.89078	64.2763	1.32549	60.1597	1.34457	80.0799	1.48402	68.9611	1.33785	73.1482
1.47751	84.4799	1.50975	68.811	1.35779	85.988	1.44409	62.295	1.2359	70.5938	1.37583	60.9025	1.50887	72.7519	1.43357	69.9468	1.429	73.4581	1.52826	84.5419	1.4746	103.159	1.61987	306.097	1.54219	48.2418	1.41845	308.609	1.90858	64.2772	1.34123	60.3723	1.36061	80.4022	1.50157	68.7378	1.35365	73.202
1.49513	84.432	1.52876	68.9068	1.37355	86.1249	1.4629	62.3795	1.25033	70.663	1.3944	61.1316	1.52696	72.8842	1.4507	69.9409	1.44595	73.8567	1.54669	84.6853	1.49141	103.199	1.63982	306.648	1.55981	48.2026	1.43494	308.983	1.92534	64.3484	1.35665	60.6174	1.3768	80.5106	1.51942	69.2177	1.36985	73.19
1.51193	84.5158	1.547	68.9466	1.38906	86.2682	1.48257	62.383	1.26613	70.7957	1.41299	61.228	1.54341	72.922	1.46653	70.1192	1.46217	73.651	1.56402	84.8096	1.50875	103.173	1.65972	307.371	1.57765	48.1589	1.45144	308.797	1.94332	64.6282	1.37241	60.3782	1.39282	80.5136	1.53696	69.1481	1.38571	73.169
1.5293	84.596	1.56433	69.0908	1.40626	86.3434	1.50156	62.6171	1.28034	70.8	1.42989	61.4104	1.56106	73.0111	1.48396	70.3595	1.47907	73.8954	1.58197	84.7346	1.52569	103.384	1.67875	307.253	1.59516	48.4198	1.46814	309.283	1.96025	64.5103	1.38791	60.5999	1.40882	80.8404	1.55476	69.3505	1.40193	73.2506
1.54642	84.6838	1.58251	69.1019	1.42237	86.3911	1.52173	62.6248	1.29587	70.8479	1.44775	61.3984	1.57787	73.1168	1.50006	70.5519	1.4953	73.788	1.59929	85.0629	1.54335	103.327	1.69789	306.767	1.61282	48.4486	1.48461	309.995	1.97799	64.5781	1.40375	60.8312	1.42479	80.7266	1.57242	69.38	1.41774	73.2245
1.56422	84.6637	1.60028	69.2314	1.43885	86.5131	1.54052	62.8818	1.30994	71.0282	1.46421	61.5721	1.59535	73.3158	1.51756	70.3808	1.51216	74.2047	1.61769	85.323	1.56014	103.369	1.7164	306.98	1.63043	48.5471	1.5012	310.059	1.99487	64.8688	1.41925	60.5403	1.4407	81.1765	1.59028	69.4121	1.43382	73.2549
1.58141	84.7606	1.61802	69.3594	1.45476	86.5642	1.56127	62.7308	1.32489	70.9388	1.48233	61.6199	1.61213	73.3528	1.53348	70.5319	1.52822	73.8968	1.63496	85.1861	1.5773	103.803	1.73476	307.401	1.64831	48.81	1.51772	310.266	2.01251	64.773	1.43498	60.9555	1.45672	80.8385	1.60782	69.6832	1.44977	73.2368
1.59848	84.8286	1.63561	69.323	1.4706	86.804	1.58126	62.9117	1.33889	71.2546	1.49974	61.7371	1.6299	73.4412	1.5508	70.5618	1.5452	73.94	1.65376	85.477	1.59401	103.836	1.75328	307.912	1.66608	48.625	1.53474	310.831	2.02927	64.7153	1.45056	60.7504	1.47272	81.0192	1.62556	69.726	1.46562	73.2467
1.61559	84.8055	1.65453	69.3815	1.48631	86.9022	1.60106	62.9176	1.35436	71.174	1.51807	61.7915	1.64711	73.5623	1.56674	70.6961	1.56116	73.7135	1.67092	85.6705	1.61135	103.873	1.77116	308.483	1.68396	48.6661	1.55106	310.414	2.04703	64.8736	1.46636	61.0885	1.48874	81.2021	1.64293	69.5754	1.48141	73.3211
1.63323	84.9588	1.67212	69.5361	1.50299	86.9652	1.6202	63.1476	1.36868	71.3549	1.53465	61.8847	1.66494	73.8138	1.58412	70.5763	1.57843	73.9737	1.68921	85.5908	1.62834	104.003	1.79079	308.67	1.70164	48.7479	1.56783	310.97	2.06372	65.1504	1.48184	60.9818	1.50467	81.207	1.6607	69.8277	1.49737	73.3416
1.65005	84.9399	1.68983	69.5519	1.5224	87.1842	1.64155	63.103	1.38368	71.431	1.5527	62.0611	1.68231	73.8141	1.60016	70.9053	1.59444	73.9456	1.70645	85.7361	1.64575	104.053	1.80988	309.166	1.71926	48.9958	1.58427	310.999	2.08147	65.298	1.49763	61.1036	1.5208	81.3119	1.67818	69.8596	1.51287	73.3476
1.66742	85.0148	1.70908	69.6258	1.53829	87.3353	1.66073	63.2478	1.39757	71.4925	1.56892	62.1577	1.69995	73.913	1.61734	70.9162	1.61121	73.9503	1.7249	85.8342	1.66238	104.1	1.829	309.901	1.73691	48.7994	1.60086	311.05	2.09833	65.0821	1.51311	61.1365	1.53669	81.4922	1.69586	69.7817	1.52853	73.3798
1.68415	85.1064	1.72689	69.7813	1.55408	87.4245	1.68175	63.3656	1.41243	71.6754	1.58634	62.2265	1.71661	74.0665	1.63336	70.9607	1.62716	74.2055	1.74219	86.0941	1.68016	104.336	1.84893	309.749	1.75455	49.0982	1.61743	311.406	2.11619	65.2048	1.52888	61.3242	1.5527	81.6698	1.71337	70.2697	1.54451	73.4037
1.70238	85.2522	1.74433	69.8944	1.57036	87.5045	1.70061	63.3651	1.4294	71.635	1.60383	62.3754	1.73467	74.1819	1.65096	71.2163	1.64388	73.9193	1.76066	86.0963	1.69682	104.55	1.86837	310.296	1.77221	49.0986	1.63397	311.893	2.13299	65.3845	1.5444	61.5286	1.56859	81.6298	1.73127	69.9978	1.56043	73.4778
1.72025	85.2374	1.76295	69.8996	1.58581	87.5472	1.72069	63.4658	1.44737	71.7211	1.62189	62.3905	1.75141	74.2153	1.66705	70.9841	1.65992	74.1763	1.77785	86.0758	1.71457	104.738	1.88803	310.508	1.78981	49.1355	1.65063	312.234	2.15089	65.3734	1.56028	61.5052	1.58478	81.8366	1.7487	70.3132	1.57578	73.4521
1.73738	85.3051	1.78104	69.946	1.60276	87.756	1.73965	63.7212	1.46453	71.8601	1.63961	62.5292	1.76909	74.373	1.68426	71.2171	1.67677	74.0463	1.79618	86.2575	1.73135	104.643	1.90736	310.764	1.80741	49.2553	1.6677	312.479	2.16763	65.4743	1.5758	61.6668	1.60068	81.9867	1.7664	70.3935	1.59198	73.4819
1.75484	85.3579	1.79967	70.1284	1.6183	87.7565	1.75981	63.7703	1.48192	71.9496	1.6579	62.5624	1.78615	74.5002	1.7003	71.0962	1.69293	74.008	1.81336	86.3855	1.7487	104.772	1.92671	311.156	1.82509	49.0465	1.68411	312.27	2.18546	65.7491	1.59158	61.52	1.61674	82.1995	1.78389	70.4616	1.60714	73.594
1.77188	85.4902	1.81732	70.1426	1.63472	88.1286	1.77835	63.7701	1.49934	72.134	1.67513	62.721	1.8038	74.6292	1.71725	71.4512	1.70961	74.1808	1.83173	86.4741	1.76545	104.752	1.9459	311.091	1.84263	49.37	1.70133	312.87	2.2022	65.6726	1.60714	61.6815	1.63278	82.1881	1.80165	70.8698	1.62312	73.5641
1.78902	85.4729	1.83593	70.2079	1.6505	88.0462	1.79929	63.8104	1.5171	72.1254	1.69365	62.7986	1.82051	74.6862	1.73344	71.3854	1.72573	74.1434	1.84922	86.3372	1.78284	104.713	1.96532	311.223	1.86054	49.56	1.71783	312.68	2.21997	65.8172	1.62299	61.8426	1.64886	82.4213	1.81901	70.6589	1.6388	73.6362
1.80608	85.5526	1.8538	70.1119	1.667	88.2579	1.81797	63.9916	1.53412	72.1328	1.70998	62.8218	1.83822	74.9226	1.75098	71.637	1.74266	74.1079	1.86762	86.767	1.7998	105.153	1.98521	311.793	1.87809	49.3806	1.73436	312.991	2.23668	65.8083	1.63851	61.7716	1.66481	82.4418	1.83679	70.7573	1.65471	73.7158
1.823	85.6542	1.8719	70.2983	1.68242	88.1552	1.83839	64.0441	1.55238	72.3044	1.72853	63.0434	1.85533	74.9441	1.76695	71.6367	1.75888	74.3349	1.88484	86.7531	1.81731	105.109	2.00597	311.674	1.89589	49.6448	1.7507	312.956	2.2546	65.9674	1.65425	61.9089	1.68098	82.4763	1.85435	70.9304	1.67018	73.7962
1.84038	85.6979	1.89123	70.3409	1.69943	88.4334	1.85719	64.298	1.56914	72.3614	1.74512	63.0458	1.87334	75.1544	1.78408	71.8447	1.77589	73.8974	1.90327	87.133	1.83408	105.451	2.02562	311.908	1.91326	49.5234	1.76738	313.362	2.27132	65.9929	1.66981	62.102	1.69694	82.828	1.87237	70.804	1.68614	73.7707
1.85729	85.7669	1.909	70.4014	1.71539	88.4737	1.87752	64.258	1.58683	72.4356	1.7632	63.2264	1.89013	75.1599	1.80039	71.7803	1.79208	74.2665	1.92042	86.7911	1.85161	105.439	2.04555	312.187	1.93096	49.6387	1.78376	313.084	2.28915	66.1161	1.68559	62.0085	1.71309	82.8764	1.88969	70.9204	1.70205	73.8229
1.87515	85.8772	1.92629	70.5107	1.73287	88.6104	1.8962	64.2455	1.60367	72.5922	1.77959	63.3494	1.90772	75.2458	1.8175	71.993	1.80879	74.2751	1.93873	87.0841	1.8683	105.595	2.06545	312.473	1.94859	49.581	1.80075	313.321	2.30591	66.2	1.70109	62.201	1.72906	83.1353	1.90743	71.0203	1.71789	73.8287
1.89218	85.9864	1.94439	70.4653	1.74863	88.707	1.91667	64.3696	1.62156	72.5924	1.79762	63.3941	1.92473	75.3913	1.83334	72.0371	1.82483	74.334	1.9561	87.0204	1.88581	105.499	2.08598	312.665	1.96659	49.6753	1.81708	313.171	2.32368	66.3397	1.71687	62.1573	1.74519	83.2786	1.92495	71.2854	1.73327	73.9149
1.90937	85.995	1.96172	70.52	1.76518	88.7739	1.93523	64.4195	1.63848	72.7542	1.81423	63.4249	1.94277	75.6092	1.85077	72.0178	1.84184	74.5469	1.97444	86.9981	1.90261	105.882	2.10543	312.931	1.9842	49.8556	1.83386	313.004	2.34035	66.5159	1.73241	62.4168	1.7612	83.0687	1.94277	71.2538	1.74927	73.8829
1.92628	86.1101	1.98002	70.6064	1.7809	88.9175	1.9554	64.5247	1.65684	72.8237	1.8322	63.5813	1.95997	75.5756	1.86673	72.0773	1.85788	74.302	1.99184	87.3775	1.9202	105.791	2.12512	313.423	2.00187	49.8995	1.85017	312.996	2.35815	66.4607	1.74822	62.485	1.77739	83.2584	1.96018	71.3315	1.76466	73.9586
1.94333	86.2159	1.99736	70.556	1.7975	89.1265	1.97362	64.743	1.67417	73.0077	1.84839	63.6657	1.97788	75.683	1.88432	72.44	1.87434	74.4269	2.01026	87.1817	1.93718	106.258	2.14461	313.492	2.01946	49.9027	1.86691	313.192	2.37505	66.5908	1.76371	62.3773	1.79339	83.1856	1.97787	71.3266	1.78064	73.9957
1.9606	86.2161	2.01553	70.6826	1.81329	89.1268	1.99435	64.7199	1.69224	72.9858	1.86662	63.7084	1.99466	75.7646	1.90023	72.4204	1.89033	74.5224	2.02744	87.0823	1.9547	106.103	2.16423	314.011	2.03718	50.0116	1.88309	313.106	2.39287	66.7076	1.77944	62.6902	1.80958	83.543	1.99537	71.5232	1.79597	74.0232
1.97812	86.2552	2.03364	70.7769	1.83002	89.3823	2.01335	64.7781	1.70917	73.1445	1.88344	63.8083	2.01218	75.9389	1.91778	72.6173	1.90711	74.4619	2.046	87.4053	1.97179	106.382	2.18321	313.814	2.05473	50.1159	1.89993	313.614	2.40953	66.6822	1.79502	62.6192	1.82562	83.7084	2.01324	71.5932	1.81189	74.0614
1.99562	86.3975	2.05161	70.7498	1.84589	89.383	2.03349	64.9214	1.72665	73.194	1.90157	63.8923	2.0292	76.0496	1.93405	72.393	1.9231	74.5551	2.06335	87.4415	1.98945	106.561	2.20262	313.91	2.07236	49.9546	1.91625	313.544	2.42728	66.8043	1.81079	62.705	1.84182	83.7136	2.03087	71.5347	1.82765	74.1106
2.01278	86.5101	2.06908	70.9032	1.8626	89.7331	2.0521	65.1506	1.74479	73.3668	1.91926	64.0686	2.0469	76.1586	1.95163	72.7052	1.93999	74.5941	2.08175	87.5105	2.00621	106.499	2.22236	314.063	2.08985	50.1742	1.93283	313.464	2.44408	66.9252	1.82634	62.9555	1.85782	83.9491	2.04863	71.7036	1.84352	74.1679
2.02957	86.7025	2.0874	70.9023	1.87767	89.7458	2.07277	65.094	1.76369	73.375	1.93737	64.212	2.06357	76.2464	1.96752	72.6196	1.9558	74.5576	2.099	87.2841	2.02394	106.528	2.24284	314.254	2.1074	50.425	1.94902	313.076	2.46194	66.9383	1.84216	62.823	1.87395	84.1927	2.06593	71.8368	1.85893	74.1761
2.04682	86.6495	2.10494	70.9408	1.89424	89.6818	2.09157	65.2486	1.78089	73.5577	1.95372	64.1776	2.0814	76.494	1.9846	72.7422	1.97288	74.3975	2.11724	87.5556	2.04076	106.673	2.26205	314.278	2.12493	50.3092	1.96635	313.817	2.47864	66.8891	1.85757	63.059	1.8899	84.3095	2.08368	71.8459	1.87488	74.302
2.06365	86.7235	2.12311	70.9908	1.9096	89.7518	2.11197	65.3502	1.79868	73.567	1.97134	64.3476	2.09807	76.5599	2.00054	72.9009	1.98902	74.5898	2.13428	87.7788	2.05825	106.973	2.28209	314.819	2.14281	50.4317	1.98265	313.461	2.49645	67.1033	1.87328	63.1309	1.90604	84.4682	2.10114	72.0637	1.89037	74.3017
2.08143	86.8057	2.14086	71.0474	1.92649	89.9983	2.13002	65.3764	1.81563	73.7231	1.9878	64.4758	2.11578	76.7272	2.0177	72.9493	2.00561	74.6703	2.15269	87.6514	2.07509	107.016	2.30186	314.699	2.16035	50.5037	1.99959	313.678	2.51309	67.1432	1.88883	63.2202	1.92207	84.5338	2.11895	72.2401	1.90628	74.4014
2.09818	86.9146	2.15878	71.0059	1.94159	89.9572	2.15018	65.4926	1.83353	73.7463	2.00558	64.5203	2.13296	76.7206	2.03376	72.9972	2.02199	74.599	2.16971	87.6475	2.09283	106.94	2.32266	314.962	2.1781	50.4358	2.0156	313.416	2.5309	67.1096	1.90463	63.3033	1.93825	84.546	2.13649	72.2218	1.92167	74.3717
2.11631	87.0576	2.17618	71.0716	1.95818	90.0035	2.16894	65.6059	1.85081	73.8455	2.02189	64.6686	2.15052	76.8818	2.05088	73.2273	2.03944	74.5749	2.18801	87.5302	2.10969	107.289	2.3414	315.583	2.19567	50.6612	2.03237	313.418	2.54759	67.4154	1.92013	63.1654	1.95425	84.7045	2.15425	72.2676	1.93749	74.5078
2.13287	87.0556	2.19435	71.1193	1.97351	90.1261	2.18939	65.5954	1.86877	73.9455	2.03978	64.7418	2.16802	76.9448	2.06689	73.4148	2.05543	74.7929	2.20535	87.4426	2.12733	107.278	2.36102	315.826	2.21316	50.6655	2.04857	313.234	2.56532	67.5233	1.93595	63.2434	1.97037	84.8367	2.17188	72.2812	1.95307	74.4376
2.1502	87.2213	2.21232	71.1754	1.99024	90.0874	2.20906	65.807	1.88563	74.1084	2.0565	64.8544	2.18603	77.1498	2.08398	73.3468	2.07235	74.6583	2.22358	87.7249	2.14451	107.413	2.38048	316.114	2.2307	50.8539	2.06557	313.688	2.58209	67.5493	1.95149	63.3568	1.98639	84.9187	2.18956	72.566	1.96892	74.5591
2.16736	87.2745	2.23018	71.1599	2.00548	90.3042	2.22945	65.917	1.90311	74.0197	2.07413	64.852	2.20286	77.1942	2.10052	73.3315	2.08869	74.9142	2.24068	87.5666	2.16223	107.531	2.4005	316.156	2.2483	50.8943	2.08174	313.803	2.59989	67.5881	1.9673	63.5399	2.00252	85.1598	2.20713	72.627	1.98466	74.5753
2.185	87.3294	2.24779	71.309	2.02188	90.3774	2.24811	66.0211	1.92063	74.1755	2.09074	65.0137	2.22046	77.3029	2.11898	73.68	2.10549	74.6916	2.25902	87.5487	2.17933	107.678	2.41956	316.722	2.26574	50.8523	2.09874	313.811	2.6166	67.7469	1.98283	63.6205	2.01852	84.8569	2.22491	72.5948	2.00058	74.6398
2.2017	87.4933	2.26591	71.269	2.03715	90.3638	2.26975	65.9766	1.93867	74.2365	2.10831	65.0279	2.23733	77.3764	2.13584	73.635	2.12178	74.7147	2.27613	87.5619	2.19695	107.688	2.43926	316.672	2.2835	50.9124	2.11491	313.996	2.63441	67.9259	1.99865	63.6795	2.03467	85.2604	2.24248	72.7841	2.01582	74.7337
2.2191	87.5499	2.28432	71.0982	2.05378	90.5049	2.2886	66.093	1.9555	74.3436	2.1258	65.2014	2.25523	77.5191	2.15387	73.8473	2.13859	74.7763	2.29453	87.7753	2.21385	108.046	2.45845	316.948	2.30104	50.9033	2.1318	314.144	2.6512	68.1575	2.01421	63.6238	2.05067	85.0202	2.26022	72.8071	2.03174	74.7365
2.23702	87.6552	2.30222	71.1579	2.06899	90.5187	2.30874	66.1694	1.97326	74.3794	2.14397	65.3582	2.2722	77.5914	2.17069	73.9198	2.15463	74.772	2.31152	87.8012	2.23134	108.008	2.47797	316.507	2.31842	50.9936	2.14807	313.476	2.66892	67.9825	2.02996	63.8839	2.06682	85.3799	2.27764	72.8113	2.04726	74.7583
2.2541	87.7021	2.31991	71.219	2.0859	90.2893	2.32752	66.4017	1.99149	74.4907	2.16071	65.4505	2.28966	77.7308	2.18868	73.9648	2.17143	74.9263	2.32981	87.7451	2.24837	107.942	2.4972	316.86	2.33594	51.0557	2.16496	314.233	2.68567	68.1032	2.04547	63.6579	2.08273	85.2868	2.29538	72.8889	2.0631	74.8311
2.27117	87.8247	2.33825	71.168	2.10159	90.4663	2.34869	66.4434	2.00957	74.57	2.1784	65.4834	2.30629	77.8487	2.20555	73.9603	2.18762	74.9982	2.3469	87.5839	2.26582	108.374	2.51682	316.524	2.35373	51.1338	2.18119	313.858	2.70338	68.0788	2.06131	64.0159	2.0988	85.4467	2.31303	72.8522	2.07845	74.9213
2.28839	87.93	2.35589	71.1787	2.11816	90.6475	2.36741	66.5799	2.0265	74.6494	2.19498	65.5851	2.32434	77.9502	2.22419	74.2203	2.20443	74.9412	2.36514	87.9017	2.28268	108.447	2.53585	316.422	2.37125	51.2515	2.19772	314.279	2.72011	68.3581	2.07689	64.1631	2.11476	85.3269	2.33104	73.2664	2.09448	74.907
2.3056	88.0203	2.37455	71.0002	2.13359	90.5989	2.3882	66.6279	2.04443	74.6768	2.21296	65.7196	2.34134	78.1034	2.24087	74.4102	2.22053	75.0658	2.38239	87.6599	2.30021	108.565	2.5546	316.513	2.38895	51.3826	2.21379	314.743	2.73791	68.3697	2.09253	64.0495	2.13083	85.7034	2.34852	73.5189	2.11014	74.9915
2.32302	88.076	2.39245	71.0532	2.15045	90.7827	2.40709	66.6607	2.06133	74.825	2.22937	65.8211	2.35897	78.2049	2.25905	74.2467	2.23747	75.3104	2.40061	87.898	2.31704	108.723	2.5745	316.306	2.40652	51.3691	2.23039	314.952	2.75472	68.3808	2.10813	64.1718	2.14675	85.4935	2.36645	73.3478	2.12588	75.0154
2.34016	88.1369	2.41194	71.1537	2.16595	90.7318	2.42802	66.8582	2.07646	74.7662	2.24741	65.8746	2.37622	78.2938	2.27578	74.6512	2.25356	75.2204	2.41762	87.8018	2.33468	108.955	2.59416	316.24	2.42425	51.4221	2.24655	314.936	2.77258	68.4991	2.12385	64.3546	2.1628	85.5726	2.38382	73.3631	2.14129	75.0928
2.35766	88.3488	2.42914	71.1159	2.18282	90.7629	2.44704	66.9999	2.0937	74.8726	2.26373	65.9155	2.39411	78.3607	2.29394	74.7339	2.27059	75.2521	2.43558	87.966	2.35177	108.926	2.61357	316.057	2.4418	51.3796	2.26327	315.397	2.78933	68.5084	2.13936	64.3266	2.17872	85.568	2.40138	73.5815	2.15699	75.1855
2.37444	88.3329	2.44691	71.0285	2.19823	90.8933	2.46815	67.1131	2.1116	74.8175	2.28204	66.1552	2.41147	78.4653	2.31073	74.7667	2.28676	75.3167	2.45269	87.9457	2.36911	108.945	2.6333	316.368	2.45929	51.5341	2.27934	315.053	2.80722	68.6482	2.15504	64.4188	2.19485	85.4807	2.41902	73.6689	2.1726	75.2316
2.39177	88.5276	2.46451	71.0562	2.21459	90.9163	2.48711	67.1708	2.12871	74.9068	2.29863	66.179	2.42902	78.6596	2.32906	74.8913	2.30351	75.3327	2.4707	88.1872	2.38594	109.05	2.65266	316.546	2.47674	51.6893	2.29605	315.667	2.82377	68.5881	2.17064	64.463	2.21076	85.6213	2.43663	73.7037	2.18853	75.3003
2.40865	88.5792	2.48271	71.2141	2.2305	90.7927	2.50829	67.3099	2.14738	74.8383	2.31637	66.3208	2.44625	78.7374	2.34602	75.0181	2.3196	75.3149	2.48761	88.1317	2.40315	109.208	2.67231	316.643	2.49464	51.5365	2.3122	315.719	2.84147	68.829	2.18653	64.7075	2.22693	85.6987	2.45412	74.0788	2.20382	75.3052
2.42649	88.7678	2.50037	71.2447	2.24681	90.8385	2.52802	67.3221	2.16449	74.9237	2.33317	66.4365	2.46431	78.8743	2.3639	75.0742	2.33668	75.5188	2.50585	88.1669	2.4202	109.554	2.69106	316.863	2.51218	51.9085	2.32909	316.208	2.85821	68.8698	2.20199	64.457	2.24288	85.894	2.47176	74.0567	2.21969	75.3474
2.44368	88.8562	2.5189	71.2274	2.2624	90.859	2.54949	67.5032	2.18291	74.9934	2.35111	66.5791	2.48122	78.9939	2.38069	74.9787	2.35255	75.311	2.52342	88.1724	2.43789	109.254	2.71075	316.687	2.52974	51.9383	2.34528	316.015	2.87595	68.9975	2.21783	64.6447	2.25907	85.6705	2.4892	73.8794	2.23492	75.3765
2.46122	88.8971	2.53677	71.2477	2.27903	90.8963	2.56826	67.5532	2.2002	75.0265	2.36786	66.5489	2.49877	79.0538	2.399	75.331	2.36967	75.6337	2.54182	88.3331	2.45477	109.596	2.72987	317.014	2.54732	51.7191	2.362	316.505	2.89258	69.0608	2.23366	64.6332	2.27508	85.8023	2.50683	74.2993	2.2509	75.4972
2.47847	89.0102	2.55457	70.9858	2.29459	90.8665	2.58988	67.713	2.21735	75.0998	2.38536	66.6578	2.51579	79.2284	2.41567	75.5027	2.3858	75.7383	2.55869	88.0982	2.47239	109.646	2.74952	316.805	2.56495	51.9532	2.37814	316.568	2.91037	69.039	2.24947	64.9444	2.29103	85.7697	2.5243	74.3637	2.26637	75.5429
2.49609	89.1509	2.57197	71.1137	2.31128	90.9549	2.60882	67.7343	2.23462	75.151	2.40205	66.8799	2.53331	79.3358	2.43381	75.6006	2.40299	75.632	2.57693	88.4188	2.48915	109.714	2.76867	317.24	2.58266	52.2048	2.3949	317.001	2.92707	69.3138	2.26497	64.8204	2.307	85.5779	2.54186	74.5198	2.28241	75.6585
2.51308	89.2395	2.58959	71.2065	2.32663	90.9127	2.62958	67.8829	2.25174	75.1144	2.42008	66.9905	2.55027	79.5328	2.45049	75.4549	2.41915	75.6572	2.59384	88.4224	2.50691	110.197	2.78821	317.061	2.60027	52.0068	2.41087	317.065	2.94481	69.2869	2.28074	65.0586	2.32325	85.8196	2.55961	74.4196	2.29797	75.6826
2.5303	89.3127	2.60693	71.2969	2.34336	90.9429	2.64879	67.956	2.26905	75.206	2.43688	67.0491	2.56799	79.6308	2.4689	75.7535	2.43581	75.565	2.61198	88.6656	2.52388	110.065	2.80721	317.686	2.61779	52.0998	2.42753	317.149	2.96145	69.33	2.29633	65.0498	2.3392	86.0381	2.57727	74.8565	2.31369	75.7184
2.5476	89.3936	2.62405	71.2464	2.35868	91.0089	2.66957	68.0548	2.28682	75.2092	2.45427	67.0922	2.58465	79.6766	2.48563	75.9408	2.45188	75.7229	2.62902	88.639	2.54138	110.156	2.82669	317.69	2.63547	52.1861	2.44364	317.464	2.97941	69.332	2.31208	65.0693	2.35529	86.1865	2.59461	74.9954	2.32936	75.848
2.56515	89.5471	2.64102	71.2853	2.37479	91.038	2.68881	68.1605	2.30391	75.2208	2.47073	67.1885	2.60244	79.8003	2.50403	76.0572	2.46873	75.6698	2.64738	88.8956	2.55825	110.316	2.84564	318.1	2.65301	52.2142	2.46061	317.838	2.99635	69.5495	2.32761	65.3917	2.37121	86.2662	2.61234	74.9558	2.34568	75.8387
[truncated: 1,647 more rows]

## Sheet: L1210, H1152, small-SMR
Exp#1, 06-17-2019		Exp#2, 06-18-2019		Exp#3, 06-19-2019		Exp#4, 06-23-2019		Exp#5, 06-24-2019		Exp#6, 06-22-2019L		Exp#7, 06-28-2019L		Exp#8, 06-30-2019L		Exp#9, 07-02-2019L		Exp#10, 07-03-2019L		Exp#11, 07-04-2019L		Exp#12, 07-14-2019L_1		Exp#13, 07-14-2019L_2		Exp#14, 08-05-2019L_1		Exp#15, 08-05-2019L_2		Exp#16, 08-08-2019L		Exp#17, 06-17-2019J
[truncated: 2,741 more rows]

[truncated: 2 more sheets: L1210, Barasertib, large-SMR, L1210, RO-3306, small-SMR]
